# Supplementary material for: ﻿Taxonomic study on Sinopoda Jäger, 1999 (Araneae, Sparassidae, Heteropodinae), with three new species from Korea
Source: Zookeys. 2022 Jul 25;1114:77–104. doi: 10.3897/zookeys.1114.85493 (PMC9848605; doi:10.3897/zookeys.1114.85493)
Supplement: XML Treatment for Sinopoda bigibba [file zookeys.1114.85493-treatment2.xml]

<!DOCTYPE tp:taxon-treatment
  PUBLIC "-//TaxonX//DTD Taxonomic Treatment Publishing DTD v0 20100105//EN" "tax-treatment-NSO.dtd">
<tp:taxon-treatment xmlns:tp="http://www.plazi.org/taxpub"><tp:treatment-meta><kwd-group><label>Taxon classification</label><kwd>
                <named-content content-type="kingdom">Animalia</named-content>
              </kwd><kwd>
                <named-content content-type="order">Araneae</named-content>
              </kwd><kwd>
                <named-content content-type="family">Sparassidae</named-content>
              </kwd></kwd-group><mixed-citation publication-type="journal"><person-group><name><surname>Chae</surname><given-names>Junho</given-names></name><name><surname>Lee</surname><given-names>Jun-Gi</given-names></name><name><surname>Kim</surname><given-names>Sam-Kyu</given-names></name></person-group><article-title>﻿Taxonomic study on <italic><tp:taxon-name><tp:taxon-name-part taxon-name-part-type="genus" reg="Sinopoda">Sinopoda</tp:taxon-name-part></tp:taxon-name></italic> Jäger, 1999 (<tp:taxon-name><tp:taxon-name-part taxon-name-part-type="order">Araneae</tp:taxon-name-part></tp:taxon-name>, <tp:taxon-name><tp:taxon-name-part taxon-name-part-type="family">Sparassidae</tp:taxon-name-part></tp:taxon-name>, <tp:taxon-name><tp:taxon-name-part taxon-name-part-type="subfamily">Heteropodinae</tp:taxon-name-part></tp:taxon-name>), with three new species from Korea</article-title><source>Zookeys</source><day>25</day><month>07</month><year>2022</year><volume>1114</volume><fpage>77</fpage><lpage>104</lpage><pub-id pub-id-type="doi">10.3897/zookeys.1114.85493</pub-id></mixed-citation></tp:treatment-meta><tp:nomenclature><label>﻿</label><tp:taxon-name>
              <object-id xmlns:xlink="http://www.w3.org/1999/xlink" content-type="arpha" xlink:type="simple">3CD5895C-30E7-5DD9-B774-0F3CC2450DAC</object-id>
              <tp:taxon-name-part taxon-name-part-type="genus" reg="Sinopoda">Sinopoda</tp:taxon-name-part>
              <tp:taxon-name-part taxon-name-part-type="species" reg="bigibba">bigibba</tp:taxon-name-part>
              <object-id xmlns:xlink="http://www.w3.org/1999/xlink" content-type="zoobank" xlink:type="simple">https://zoobank.org/37C74082-AFB2-4342-AF04-F5651A66C96F</object-id>
            </tp:taxon-name><tp:taxon-status xmlns:xlink="http://www.w3.org/1999/xlink" xlink:type="simple">sp. nov.</tp:taxon-status><xref ref-type="fig" rid="F1">Figs 1</xref><xref ref-type="fig" rid="F2">, 2</xref><xref ref-type="fig" rid="F3">, 3</xref><xref ref-type="fig" rid="F13">, 13C</xref></tp:nomenclature><tp:treatment-sec sec-type="type material" id="SECID0EHKAE"><title>Type material.</title><p><bold><italic>Holotype</italic></bold> ♂ <bold>Republic Of Korea</bold>: Gyeonggi-do, Hwaseong-si, Is. Gukhwado, bottom part of mixed forest; <named-content xmlns:xlink="http://www.w3.org/1999/xlink" content-type="dwc:verbatimCoordinates" xlink:type="simple"><named-content content-type="geo-json" specific-use="{&#34;type&#34;:&#34;Point&#34;,&#34;coordinates&#34;:[126.553667,37.058333]}" id="NCID0EXKAE" xlink:type="simple">37°03.50'N, 126°33.22'E</named-content></named-content>; ca. 13 m; 19 Sep. 2019; D. H. Kim leg. <bold><italic>Paratypes</italic></bold> 2 ♂♂ 2 ♀♀ same data as holotype. 1 ♀ Chungcheongnam-do, Taean-gun, Wonbuk-myeon, Crack of embankment; <named-content xmlns:xlink="http://www.w3.org/1999/xlink" content-type="dwc:verbatimCoordinates" xlink:type="simple"><named-content content-type="geo-json" specific-use="{&#34;type&#34;:&#34;Point&#34;,&#34;coordinates&#34;:[126.194167,36.860833]}" id="NCID0ECLAE" xlink:type="simple">36°51.65'N, 126°11.65'E</named-content></named-content>; ca. 47 m; 17 Jul. 2015; J. Chae leg. 1 ♂ 1 ♀ Incheon, Ongjin-gun, Is. Gureopdo, rock piles of pine tree forest located nearby shoreline; <named-content xmlns:xlink="http://www.w3.org/1999/xlink" content-type="dwc:verbatimCoordinates" xlink:type="simple"><named-content content-type="geo-json" specific-use="{&#34;type&#34;:&#34;Point&#34;,&#34;coordinates&#34;:[125.981333,37.188833]}" id="NCID0EKLAE" xlink:type="simple">37°11.33'N, 125°58.88'E</named-content></named-content>; ca. 23 m; 15 Jul. 2020; B. M. Jeong et al. leg. 1 ♀ Jeollabuk-do, Gunsan-si, Is. Yamido, bottom piles of pine tree forest; <named-content xmlns:xlink="http://www.w3.org/1999/xlink" content-type="dwc:verbatimCoordinates" xlink:type="simple"><named-content content-type="geo-json" specific-use="{&#34;type&#34;:&#34;Point&#34;,&#34;coordinates&#34;:[126.488000,35.843667]}" id="NCID0ESLAE" xlink:type="simple">35°50.62'N, 126°29.28'E</named-content></named-content>; ca. 20 m; 2 Jun. 2020; J. H. Sohn leg.</p></tp:treatment-sec><tp:treatment-sec sec-type="etymology" id="SECID0EXLAE"><title>Etymology.</title><p>The specific epithet <italic><tp:taxon-name><tp:taxon-name-part taxon-name-part-type="genus" reg="Sinopoda"/><tp:taxon-name-part taxon-name-part-type="species" reg="bigibba">bigibba</tp:taxon-name-part></tp:taxon-name></italic> is a compound word of the prefix <italic>bi</italic>- for two and the Latin adjective <italic>gibbus</italic>, -<italic>a</italic>, -<italic>um</italic> meaning humped, derived from the form of female glandular appendages (Figs <xref ref-type="fig" rid="F1">1E, G</xref>, <xref ref-type="fig" rid="F2">2E</xref>).</p><fig id="F1" position="float" orientation="portrait"><object-id xmlns:xlink="http://www.w3.org/1999/xlink" content-type="doi" xlink:type="simple">10.3897/zookeys.1114.85493.figure1</object-id><object-id xmlns:xlink="http://www.w3.org/1999/xlink" content-type="arpha" xlink:type="simple">7762AD4A-4507-5875-8EDB-533165BE3954</object-id><label>Figure 1.</label><caption><p><italic><tp:taxon-name><tp:taxon-name-part taxon-name-part-type="genus" reg="Sinopoda">Sinopoda</tp:taxon-name-part><tp:taxon-name-part taxon-name-part-type="species" reg="bigibba">bigibba</tp:taxon-name-part></tp:taxon-name></italic> sp. nov., male palp and female epigyne <bold>A–C</bold> male palp (<bold>A</bold> prolateral <bold>B</bold> ventral <bold>C</bold> retrolateral) <bold>D, E</bold> female copulatory organ from Is. Gukhwado (<bold>D</bold> ventral <bold>E</bold> dorsal) <bold>F, G</bold> female copulatory organ from Is. Gureopdo (<bold>F</bold> ventral <bold>G</bold> dorsal). Scale bars: 2.0 mm (<bold>A–C</bold>); 0.5 mm (<bold>D–G</bold>).</p></caption><graphic xmlns:xlink="http://www.w3.org/1999/xlink" xlink:href="zookeys-1114-077_article-85493__-g001.jpg" position="float" orientation="portrait" xlink:type="simple" id="oo_719103.jpg"><uri content-type="original_file" xlink:type="simple">https://binary.pensoft.net/fig/719103</uri></graphic></fig><fig id="F2" position="float" orientation="portrait"><object-id xmlns:xlink="http://www.w3.org/1999/xlink" content-type="doi" xlink:type="simple">10.3897/zookeys.1114.85493.figure2</object-id><object-id xmlns:xlink="http://www.w3.org/1999/xlink" content-type="arpha" xlink:type="simple">11B59C67-5FDB-5A38-A9AF-2FB2B7213B79</object-id><label>Figure 2.</label><caption><p><italic><tp:taxon-name><tp:taxon-name-part taxon-name-part-type="genus" reg="Sinopoda">Sinopoda</tp:taxon-name-part><tp:taxon-name-part taxon-name-part-type="species" reg="bigibba">bigibba</tp:taxon-name-part></tp:taxon-name></italic> sp. nov., illustrations of male palp and female epigyne <bold>A–C</bold> male palp (<bold>A</bold> prolateral <bold>B</bold> ventral <bold>C</bold> retrolateral) <bold>D, E</bold> female copulatory organ from Is. Gukhwado (<bold>D</bold> ventral <bold>E</bold> dorsal). Abbreviations: <bold>C</bold> conductor <bold><abbrev xmlns:xlink="http://www.w3.org/1999/xlink" xlink:title="dorsal retrolateral tibial apophysis" id="ABBRID0ELPAE" xlink:type="simple">dRTA</abbrev></bold> dorsal branch of retrolateral tibial apophysis <bold>E</bold> embolus <bold><abbrev xmlns:xlink="http://www.w3.org/1999/xlink" xlink:title="embolic apophysis" id="ABBRID0ESPAE" xlink:type="simple">EA</abbrev></bold> embolic apophysis <bold><abbrev xmlns:xlink="http://www.w3.org/1999/xlink" xlink:title="fusion bubble" id="ABBRID0EXPAE" xlink:type="simple">FB</abbrev></bold> fusion bubble <bold><abbrev xmlns:xlink="http://www.w3.org/1999/xlink" xlink:title="fertilization duct" id="ABBRID0E3PAE" xlink:type="simple">FD</abbrev></bold> fertilization duct <bold><abbrev xmlns:xlink="http://www.w3.org/1999/xlink" xlink:title="glandular appendage" id="ABBRID0EBQAE" xlink:type="simple">GA</abbrev></bold> glandular appendage <bold><abbrev xmlns:xlink="http://www.w3.org/1999/xlink" xlink:title="lateral lobes" id="ABBRID0EGQAE" xlink:type="simple">LL</abbrev></bold> lateral lobes <bold><abbrev xmlns:xlink="http://www.w3.org/1999/xlink" xlink:title="lobal septum" id="ABBRID0ELQAE" xlink:type="simple">LS</abbrev></bold> lobal septum <bold><abbrev xmlns:xlink="http://www.w3.org/1999/xlink" xlink:title="membranous sac" id="ABBRID0EQQAE" xlink:type="simple">MS</abbrev></bold> membranous duct <bold><abbrev xmlns:xlink="http://www.w3.org/1999/xlink" xlink:title="spermophore" id="ABBRID0EVQAE" xlink:type="simple">SP</abbrev></bold> spermophore <bold><abbrev xmlns:xlink="http://www.w3.org/1999/xlink" xlink:title="subtegulum" id="ABBRID0E1QAE" xlink:type="simple">ST</abbrev></bold> subtegulum <bold><abbrev xmlns:xlink="http://www.w3.org/1999/xlink" xlink:title="tegulum" id="ABBRID0E6QAE" xlink:type="simple">TE</abbrev></bold> tegulum <bold><abbrev xmlns:xlink="http://www.w3.org/1999/xlink" xlink:title="ventral retrolateral tibial apophysis" id="ABBRID0EERAE" xlink:type="simple">vRTA</abbrev></bold> ventral branch of retrolateral tibial apophysis. Scale bars: 2.0 mm (<bold>A–C</bold>); 0.5 mm (<bold>D, E</bold>).</p></caption><graphic xmlns:xlink="http://www.w3.org/1999/xlink" xlink:href="zookeys-1114-077_article-85493__-g002.jpg" position="float" orientation="portrait" xlink:type="simple" id="oo_719104.jpg"><uri content-type="original_file" xlink:type="simple">https://binary.pensoft.net/fig/719104</uri></graphic></fig></tp:treatment-sec><tp:treatment-sec sec-type="diagnosis" id="SECID0ERRAE"><title>Diagnosis.</title><p>This species can be distinguished from other congeners by the combination of following characteristics: Male―embolus with membranous flange extended prolaterally; embolic apophysis tapered distally, with membranous flange slightly extended ventrally; <abbrev xmlns:xlink="http://www.w3.org/1999/xlink" xlink:title="ventral retrolateral tibial apophysis" id="ABBRID0EXRAE" xlink:type="simple">vRTA</abbrev> slightly curved outwardly and distally tapered in ventral view, smooth obtuse-trapezoidal in retrolateral view. Female―posterior muscle sigillae on opisthosoma with pair of large ivory-colored marks; anterolateral margin of lateral lobes sinuous, posterior margin with pair of round humps; lobal septum triangular; glandular appendages very short, slightly protruded.</p></tp:treatment-sec><tp:treatment-sec sec-type="description" id="SECID0E2RAE"><title>Description.</title><p><bold>Male (<italic>holotype</italic>) Measurements</bold>: Total length: 18.79, <abbrev xmlns:xlink="http://www.w3.org/1999/xlink" xlink:title="prosoma length" id="ABBRID0EGSAE" xlink:type="simple">PL</abbrev>: 8.47, <abbrev xmlns:xlink="http://www.w3.org/1999/xlink" xlink:title="prosoma width" id="ABBRID0EKSAE" xlink:type="simple">PW</abbrev>: 7.56, <abbrev xmlns:xlink="http://www.w3.org/1999/xlink" xlink:title="opisthosoma length" id="ABBRID0EOSAE" xlink:type="simple">OL</abbrev>: 10.32, <abbrev xmlns:xlink="http://www.w3.org/1999/xlink" xlink:title="opisthosoma width" id="ABBRID0ESSAE" xlink:type="simple">OW</abbrev>: 4.32, <abbrev xmlns:xlink="http://www.w3.org/1999/xlink" xlink:title="anterior width of prosoma" id="ABBRID0EWSAE" xlink:type="simple">AW</abbrev>: 4.01. <bold><italic>Eyes</italic></bold>: <abbrev xmlns:xlink="http://www.w3.org/1999/xlink" xlink:title="anterior median eyes" id="ABBRID0E4SAE" xlink:type="simple">AME</abbrev>: 0.36, <abbrev xmlns:xlink="http://www.w3.org/1999/xlink" xlink:title="anterior lateral eyes" id="ABBRID0EBTAE" xlink:type="simple">ALE</abbrev>: 0.53, <abbrev xmlns:xlink="http://www.w3.org/1999/xlink" xlink:title="posterior median eyes" id="ABBRID0EFTAE" xlink:type="simple">PME</abbrev>: 0.32, <abbrev xmlns:xlink="http://www.w3.org/1999/xlink" xlink:title="posterior lateral eyes" id="ABBRID0EJTAE" xlink:type="simple">PLE</abbrev>: 0.55, <abbrev xmlns:xlink="http://www.w3.org/1999/xlink" xlink:title="interval of AME and AME" id="ABBRID0ENTAE" xlink:type="simple">AME–AME</abbrev>: 0.31, <abbrev xmlns:xlink="http://www.w3.org/1999/xlink" xlink:title="interval of AME and ALE" id="ABBRID0ERTAE" xlink:type="simple">AME–ALE</abbrev>: 0.12, <abbrev xmlns:xlink="http://www.w3.org/1999/xlink" xlink:title="interval of PME and PME" id="ABBRID0EVTAE" xlink:type="simple">PME–PME</abbrev>: 0.42, <abbrev xmlns:xlink="http://www.w3.org/1999/xlink" xlink:title="interval of PME and PLE" id="ABBRID0EZTAE" xlink:type="simple">PME–PLE</abbrev>: 0.43, <abbrev xmlns:xlink="http://www.w3.org/1999/xlink" xlink:title="interval of AME and PME" id="ABBRID0E4TAE" xlink:type="simple">AME–PME</abbrev>: 0.52, <abbrev xmlns:xlink="http://www.w3.org/1999/xlink" xlink:title="interval of ALE and PLE" id="ABBRID0EBUAE" xlink:type="simple">ALE–PLE</abbrev>: 0.56, <abbrev xmlns:xlink="http://www.w3.org/1999/xlink" xlink:title="clypeus height at AME" id="ABBRID0EFUAE" xlink:type="simple">clypeus AME</abbrev>: 0.29, <abbrev xmlns:xlink="http://www.w3.org/1999/xlink" xlink:title="clypeus height at ALE" id="ABBRID0EJUAE" xlink:type="simple">clypeus ALE</abbrev>: 0.46. Leg formula: 2143, <bold><italic>Palp</italic></bold>: 12.45 (4.51, 1.95, 2.54, 3.45). <bold><italic>Legs</italic></bold>: I 43.85 (11.26, 4.18, 11.86, 12.53, 4.02), II 47.48 (12.08, 4.75, 13.05, 13.84, 3.76), III 36.59 (10.51, 3.78, 9.56, 10.04, 2.70), IV 40.04 (10.86, 3.46, 10.47, 11.97, 3.28). Leg formula: II-I-IV-III. <bold>Spination: <italic>Palp</italic></bold>: 131, 101, 2101, 1000. <bold><italic>Legs</italic></bold>: <abbrev xmlns:xlink="http://www.w3.org/1999/xlink" xlink:title="femur" id="ABBRID0E1UAE" xlink:type="simple">Fe</abbrev> I, III 323, II 324/323, IV 331/321, <abbrev xmlns:xlink="http://www.w3.org/1999/xlink" xlink:title="patella" id="ABBRID0E5UAE" xlink:type="simple">Pa</abbrev> I–IV 101, <abbrev xmlns:xlink="http://www.w3.org/1999/xlink" xlink:title="tibia" id="ABBRID0ECVAE" xlink:type="simple">Ti</abbrev> I 1317/1318, II 1118/1218, III–IV 2326, <abbrev xmlns:xlink="http://www.w3.org/1999/xlink" xlink:title="metatarsus" id="ABBRID0EGVAE" xlink:type="simple">Mt</abbrev> I 1014, II 1014/1013, III 2015/2014, IV 3036. <bold><italic>Chelicerae</italic></bold>: furrow with three anterior and four posterior teeth.</p><p><bold><italic>Palp</italic></bold>: As per diagnosis (Figs <xref ref-type="fig" rid="F1">1A–C</xref>, <xref ref-type="fig" rid="F2">2A–C</xref>). Embolus slender, arising from tegulum at 7:00–7:30-o’clock-position, shorter than embolic apophysis, distally curved. Embolic apophysis wider than embolus, curved perpendicularly. Conductor arising from tegulum at 1-o’clock position. Tegulum slightly covered proximal portion of embolus. Spermophore slightly S-shape. <abbrev xmlns:xlink="http://www.w3.org/1999/xlink" xlink:title="dorsal retrolateral tibial apophysis" id="ABBRID0E3VAE" xlink:type="simple">dRTA</abbrev> longer than <abbrev xmlns:xlink="http://www.w3.org/1999/xlink" xlink:title="ventral retrolateral tibial apophysis" id="ABBRID0EAWAE" xlink:type="simple">vRTA</abbrev>, strongly curved nearly perpendicularly and distally tapered. <abbrev xmlns:xlink="http://www.w3.org/1999/xlink" xlink:title="ventral retrolateral tibial apophysis" id="ABBRID0EEWAE" xlink:type="simple">vRTA</abbrev> distinctly wider than <abbrev xmlns:xlink="http://www.w3.org/1999/xlink" xlink:title="dorsal retrolateral tibial apophysis" id="ABBRID0EIWAE" xlink:type="simple">dRTA</abbrev> in retrolateral view.</p><p><bold>Coloration in ethanol</bold> (Fig. <xref ref-type="fig" rid="F3">3A, B</xref>): <bold><italic>Prosoma</italic></bold>: Carapace yellowish brown, covered with dark brown hairs, lateral margin with dark brown marks, posterior portion lined with dark brown hairs, posterior margin with pale yellow horizontal band, pair of dark brown marks. Cervical groove brown, median groove with brown triangular mark. Sternum pale yellow. <bold><italic>Opisthosoma</italic></bold>: dorsally covered with grey hairs, anterior portion with pair of black spots laterally and ivory stripe medially, median portion with two pairs of ivory spots near muscle sigillae, posterior portion with two ivory chevron marks and one large ivory triangular mark, ventrally yellowish brown. <bold><italic>Chelicerae</italic></bold>: reddish brown with dark brown stripes. <bold><italic>Palp and legs</italic></bold>: yellowish brown and covered with dark brown hairs.</p><fig id="F3" position="float" orientation="portrait"><object-id xmlns:xlink="http://www.w3.org/1999/xlink" content-type="doi" xlink:type="simple">10.3897/zookeys.1114.85493.figure3</object-id><object-id xmlns:xlink="http://www.w3.org/1999/xlink" content-type="arpha" xlink:type="simple">BE4AAE6D-4E37-5363-95DC-C0E87BCF7CAD</object-id><label>Figure 3.</label><caption><p><italic><tp:taxon-name><tp:taxon-name-part taxon-name-part-type="genus" reg="Sinopoda">Sinopoda</tp:taxon-name-part><tp:taxon-name-part taxon-name-part-type="species" reg="bigibba">bigibba</tp:taxon-name-part></tp:taxon-name></italic> sp. nov., habitus in ethanol <bold>A, B</bold> male holotype (<bold>A</bold> dorsal <bold>B</bold> ventral) <bold>C, D</bold> female paratype from Is. Gukhwado (<bold>C</bold> dorsal <bold>D</bold> ventral). Scale bars: 5.0 mm.</p></caption><graphic xmlns:xlink="http://www.w3.org/1999/xlink" xlink:href="zookeys-1114-077_article-85493__-g003.jpg" position="float" orientation="portrait" xlink:type="simple" id="oo_719105.jpg"><uri content-type="original_file" xlink:type="simple">https://binary.pensoft.net/fig/719105</uri></graphic></fig></tp:treatment-sec><tp:treatment-sec sec-type="variation" id="SECID0EEYAE"><title>Variation.</title><p><bold>Male (<italic>n</italic> = 2) Measurements</bold>: Total length: 13.49–15.13, <abbrev xmlns:xlink="http://www.w3.org/1999/xlink" xlink:title="prosoma length" id="ABBRID0EPYAE" xlink:type="simple">PL</abbrev>: 7.07–7.90, <abbrev xmlns:xlink="http://www.w3.org/1999/xlink" xlink:title="prosoma width" id="ABBRID0ETYAE" xlink:type="simple">PW</abbrev>: 6.25–6.91, <abbrev xmlns:xlink="http://www.w3.org/1999/xlink" xlink:title="opisthosoma length" id="ABBRID0EXYAE" xlink:type="simple">OL</abbrev>: 6.42–7.23, <abbrev xmlns:xlink="http://www.w3.org/1999/xlink" xlink:title="opisthosoma width" id="ABBRID0E2YAE" xlink:type="simple">OW</abbrev>: 3.74–4.28, <abbrev xmlns:xlink="http://www.w3.org/1999/xlink" xlink:title="anterior width of prosoma" id="ABBRID0E6YAE" xlink:type="simple">AW</abbrev>: 3.44–3.69, Leg I: 36.02–38.89.</p><p><bold>Female (<italic>paratype</italic>) Measurements</bold>: Total length: 21.44, <abbrev xmlns:xlink="http://www.w3.org/1999/xlink" xlink:title="prosoma length" id="ABBRID0EKZAE" xlink:type="simple">PL</abbrev>: 1011, <abbrev xmlns:xlink="http://www.w3.org/1999/xlink" xlink:title="prosoma width" id="ABBRID0EOZAE" xlink:type="simple">PW</abbrev>: 8.93, <abbrev xmlns:xlink="http://www.w3.org/1999/xlink" xlink:title="opisthosoma length" id="ABBRID0ESZAE" xlink:type="simple">OL</abbrev>: 11.33, <abbrev xmlns:xlink="http://www.w3.org/1999/xlink" xlink:title="opisthosoma width" id="ABBRID0EWZAE" xlink:type="simple">OW</abbrev>: 7.00, <abbrev xmlns:xlink="http://www.w3.org/1999/xlink" xlink:title="anterior width of prosoma" id="ABBRID0E1ZAE" xlink:type="simple">AW</abbrev>: 5.29. <bold><italic>Eyes</italic></bold>: <abbrev xmlns:xlink="http://www.w3.org/1999/xlink" xlink:title="anterior median eyes" id="ABBRID0EB1AE" xlink:type="simple">AME</abbrev>: 0.36, <abbrev xmlns:xlink="http://www.w3.org/1999/xlink" xlink:title="anterior lateral eyes" id="ABBRID0EF1AE" xlink:type="simple">ALE</abbrev>: 0.52, <abbrev xmlns:xlink="http://www.w3.org/1999/xlink" xlink:title="posterior median eyes" id="ABBRID0EJ1AE" xlink:type="simple">PME</abbrev>: 0.28, <abbrev xmlns:xlink="http://www.w3.org/1999/xlink" xlink:title="posterior lateral eyes" id="ABBRID0EN1AE" xlink:type="simple">PLE</abbrev>: 0.55, <abbrev xmlns:xlink="http://www.w3.org/1999/xlink" xlink:title="interval of AME and AME" id="ABBRID0ER1AE" xlink:type="simple">AME–AME</abbrev>: 0.43, <abbrev xmlns:xlink="http://www.w3.org/1999/xlink" xlink:title="anterior median eyes" id="ABBRID0EV1AE" xlink:type="simple">AME</abbrev>-<abbrev xmlns:xlink="http://www.w3.org/1999/xlink" xlink:title="anterior lateral eyes" id="ABBRID0EZ1AE" xlink:type="simple">ALE</abbrev>: 0.25, <abbrev xmlns:xlink="http://www.w3.org/1999/xlink" xlink:title="interval of PME and PME" id="ABBRID0E41AE" xlink:type="simple">PME–PME</abbrev>: 0.55, <abbrev xmlns:xlink="http://www.w3.org/1999/xlink" xlink:title="interval of PME and PLE" id="ABBRID0EB2AE" xlink:type="simple">PME–PLE</abbrev>: 0.73, <abbrev xmlns:xlink="http://www.w3.org/1999/xlink" xlink:title="interval of AME and PME" id="ABBRID0EF2AE" xlink:type="simple">AME–PME</abbrev>: 0.64, <abbrev xmlns:xlink="http://www.w3.org/1999/xlink" xlink:title="interval of ALE and PLE" id="ABBRID0EJ2AE" xlink:type="simple">ALE–PLE</abbrev>: 0.67, <abbrev xmlns:xlink="http://www.w3.org/1999/xlink" xlink:title="clypeus height at AME" id="ABBRID0EN2AE" xlink:type="simple">clypeus AME</abbrev>: 0.38, <abbrev xmlns:xlink="http://www.w3.org/1999/xlink" xlink:title="clypeus height at ALE" id="ABBRID0ER2AE" xlink:type="simple">clypeus ALE</abbrev>: 0.44. <bold><italic>Palp</italic></bold>: 13.10 (4.10, 2.16, 2.67, 4.17). <bold><italic>Legs</italic></bold>: I 36.05 (10.04, 4.29, 9.53, 9.43, 2.76), II 38.00 (10.81, 4.45, 9.96, 9.85, 2.93), III 32.06 (9.31, 4.03, 8.32, 7.90, 2.50), IV 34.82 (10.01, 3.74, 8.66, 9.85, 2.56). Leg formula: II-I-IV-III. <bold>Spination: <italic>Palp</italic></bold>: 131, 101, 2121, 1014. <bold><italic>Legs</italic></bold>: <abbrev xmlns:xlink="http://www.w3.org/1999/xlink" xlink:title="femur" id="ABBRID0EC3AE" xlink:type="simple">Fe</abbrev> I 323/313, II 323, III 323/332, IV 332/321, <abbrev xmlns:xlink="http://www.w3.org/1999/xlink" xlink:title="patella" id="ABBRID0EG3AE" xlink:type="simple">Pa</abbrev> I–III 101, IV 101/001, <abbrev xmlns:xlink="http://www.w3.org/1999/xlink" xlink:title="tibia" id="ABBRID0EK3AE" xlink:type="simple">Ti</abbrev> I 1018, II 2026, III 2026/2126, IV 2326/2126, <abbrev xmlns:xlink="http://www.w3.org/1999/xlink" xlink:title="metatarsus" id="ABBRID0EO3AE" xlink:type="simple">Mt</abbrev> I–II 1014, III 2016/2015, IV 3036. <bold><italic>Chelicerae</italic></bold>: furrow with three anterior and four posterior teeth.</p><p><bold><italic>Copulatory organ</italic></bold>: As per diagnosis (Figs <xref ref-type="fig" rid="F1">1D, E</xref>, <xref ref-type="fig" rid="F2">2D, E</xref>). Epigynal field wide as long, with anterior bands, anteromedially with sclerotized epigynal bulges, posteriorly with median indentation. Epigynal pockets running from laterally to anteromedially. Lateral lobes anteriorly fused with fusion bubbles and indistinct median furrow, posteromedially with deep and narrow furrow. Anterolateral margin of lateral lobes sinuous, posterior margin with pair of round humps pointing posteromedially. Lobal septum wide and triangular, anteriorly with slight indentation. Internal duct system longer than wide, anteriorly bulging, posterior part slightly wider than anterior part. Median part of vulva as long as posterior part. Fertilization ducts pointing posterolaterally.</p></tp:treatment-sec><tp:treatment-sec sec-type="Coloration in ethanol" id="SECID0EE4AE"><title>Coloration in ethanol.</title><p>(Fig. <xref ref-type="fig" rid="F3">3C, D</xref>): Generally same as male, but coloration darker with more distinct patterns, median portion of opisthosoma with pair of large ivory marks near posterior muscle sigillae.</p></tp:treatment-sec><tp:treatment-sec sec-type="Coloration of live specimen" id="SECID0EO4AE"><title>Coloration of live specimen.</title><p>(Fig. <xref ref-type="fig" rid="F13">13C</xref>): <bold><italic>Prosoma</italic></bold>: Carapace dark brown covered with grey hairs, posterior margin with ivory horizontal band. <bold><italic>Opisthosoma</italic></bold>: dark grey, laterally paler with many irregular ivory spots, medially with pair of large pale ivory spots.</p></tp:treatment-sec><tp:treatment-sec sec-type="variation" id="SECID0E54AE"><title>Variation.</title><p><bold>Female (<italic>n</italic> = 4) Measurements</bold>: Total length: 17.33–24.61, <abbrev xmlns:xlink="http://www.w3.org/1999/xlink" xlink:title="prosoma length" id="ABBRID0EJ5AE" xlink:type="simple">PL</abbrev>: 7.29–9.31, <abbrev xmlns:xlink="http://www.w3.org/1999/xlink" xlink:title="prosoma width" id="ABBRID0EN5AE" xlink:type="simple">PW</abbrev>: 6.02–8.31, <abbrev xmlns:xlink="http://www.w3.org/1999/xlink" xlink:title="opisthosoma length" id="ABBRID0ER5AE" xlink:type="simple">OL</abbrev>: 9.48–15.81, <abbrev xmlns:xlink="http://www.w3.org/1999/xlink" xlink:title="opisthosoma width" id="ABBRID0EV5AE" xlink:type="simple">OW</abbrev>: 5.40–11.74, <abbrev xmlns:xlink="http://www.w3.org/1999/xlink" xlink:title="anterior width of prosoma" id="ABBRID0EZ5AE" xlink:type="simple">AW</abbrev>: 3.69–5.09, Leg I: 23.85–32.27. An intraspecific variation was observed on the width of lobal septum and the presence of median indentation in epigyne (Fig. <xref ref-type="fig" rid="F1">1D–G</xref>).</p></tp:treatment-sec><tp:treatment-sec sec-type="distribution" id="SECID0EB6AE"><title>Distribution.</title><p>Republic of Korea (Is. Gukhwado, Is. Gureopdo, Is. Yamido, Taean-gun) (Fig. <xref ref-type="fig" rid="F15">15</xref>).</p></tp:treatment-sec><tp:treatment-sec sec-type="remarks" id="SECID0EL6AE"><title>Remarks.</title><p>The male of <italic><tp:taxon-name><tp:taxon-name-part taxon-name-part-type="genus" reg="Sinopoda">Sinopoda</tp:taxon-name-part><tp:taxon-name-part taxon-name-part-type="species" reg="bigibba">bigibba</tp:taxon-name-part></tp:taxon-name></italic> sp. nov. is similar to <italic><tp:taxon-name><tp:taxon-name-part taxon-name-part-type="genus" reg="Sinopoda">Sinopoda</tp:taxon-name-part><tp:taxon-name-part taxon-name-part-type="species" reg="aequalis">aequalis</tp:taxon-name-part></tp:taxon-name></italic> Zhong, Jäger, Chen &amp; Liu, 2019 (<xref ref-type="bibr" rid="B20">Zhong et al. 2019</xref>: 8, figs 4A–C, 5A–D) and <italic><tp:taxon-name><tp:taxon-name-part taxon-name-part-type="genus" reg="Sinopoda">Sinopoda</tp:taxon-name-part><tp:taxon-name-part taxon-name-part-type="species" reg="brevis">brevis</tp:taxon-name-part></tp:taxon-name></italic> Zhong, Jäger, Chen &amp; Liu, 2019 (<xref ref-type="bibr" rid="B20">Zhong et al. 2019</xref>: 12, figs 10A–C, 11A–D) in having similar RTA. However, the new species can be distinguished from the latter by those following characters: 1) embolus broadened with membranous flange distally (consistently slender in <italic><tp:taxon-name><tp:taxon-name-part taxon-name-part-type="genus" reg="Sinopoda">S.</tp:taxon-name-part><tp:taxon-name-part taxon-name-part-type="species" reg="aequalis">aequalis</tp:taxon-name-part></tp:taxon-name></italic> and <italic><tp:taxon-name><tp:taxon-name-part taxon-name-part-type="genus" reg="Sinopoda">S.</tp:taxon-name-part><tp:taxon-name-part taxon-name-part-type="species" reg="brevis">brevis</tp:taxon-name-part></tp:taxon-name></italic>) and 2) embolic apophysis distally tapered (blunt in <italic><tp:taxon-name><tp:taxon-name-part taxon-name-part-type="genus" reg="Sinopoda">S.</tp:taxon-name-part><tp:taxon-name-part taxon-name-part-type="species" reg="aequalis">aequalis</tp:taxon-name-part></tp:taxon-name></italic>).</p><fig id="F4" position="float" orientation="portrait"><object-id xmlns:xlink="http://www.w3.org/1999/xlink" content-type="doi" xlink:type="simple">10.3897/zookeys.1114.85493.figure4</object-id><object-id xmlns:xlink="http://www.w3.org/1999/xlink" content-type="arpha" xlink:type="simple">E730E0CF-5455-5664-9B0A-39085ADD2430</object-id><label>Figure 4.</label><caption><p><italic><tp:taxon-name><tp:taxon-name-part taxon-name-part-type="genus" reg="Sinopoda">Sinopoda</tp:taxon-name-part><tp:taxon-name-part taxon-name-part-type="species" reg="bogil">bogil</tp:taxon-name-part></tp:taxon-name></italic> sp. nov., male palp and female epigyne <bold>A–C</bold> male palp (<bold>A</bold> prolateral <bold>B</bold> ventral <bold>C</bold> retrolateral) <bold>D, E</bold> female copulatory organ (<bold>D</bold> ventral <bold>E</bold> dorsal). Scale bars: 2.0 mm (<bold>A–C</bold>); 0.5 mm (<bold>D, E</bold>).</p></caption><graphic xmlns:xlink="http://www.w3.org/1999/xlink" xlink:href="zookeys-1114-077_article-85493__-g004.jpg" position="float" orientation="portrait" xlink:type="simple" id="oo_719106.jpg"><uri content-type="original_file" xlink:type="simple">https://binary.pensoft.net/fig/719106</uri></graphic></fig><fig id="F5" position="float" orientation="portrait"><object-id xmlns:xlink="http://www.w3.org/1999/xlink" content-type="doi" xlink:type="simple">10.3897/zookeys.1114.85493.figure5</object-id><object-id xmlns:xlink="http://www.w3.org/1999/xlink" content-type="arpha" xlink:type="simple">8B91D9C1-A13E-5531-AF94-99ED028986D6</object-id><label>Figure 5.</label><caption><p><italic><tp:taxon-name><tp:taxon-name-part taxon-name-part-type="genus" reg="Sinopoda">Sinopoda</tp:taxon-name-part><tp:taxon-name-part taxon-name-part-type="species" reg="bogil">bogil</tp:taxon-name-part></tp:taxon-name></italic> sp. nov., illustrations of male palp and female epigyne <bold>A–C</bold> male palp (<bold>A</bold> prolateral <bold>B</bold> ventral <bold>C</bold> retrolateral) <bold>D, E</bold> female copulatory organ (<bold>D</bold> ventral <bold>E</bold> dorsal) Abbreviations: <bold>AB</bold> anterior band <bold>C</bold> conductor <bold><abbrev xmlns:xlink="http://www.w3.org/1999/xlink" xlink:title="dorsal retrolateral tibial apophysis" id="ABBRID0EMEAG" xlink:type="simple">dRTA</abbrev></bold> dorsal branch of retrolateral tibial apophysis <bold>E</bold> embolus <bold><abbrev xmlns:xlink="http://www.w3.org/1999/xlink" xlink:title="embolic apophysis" id="ABBRID0ETEAG" xlink:type="simple">EA</abbrev></bold> embolic apophysis <bold><abbrev xmlns:xlink="http://www.w3.org/1999/xlink" xlink:title="epigynal pocket" id="ABBRID0EYEAG" xlink:type="simple">EP</abbrev></bold> epigynal pocket <bold><abbrev xmlns:xlink="http://www.w3.org/1999/xlink" xlink:title="fertilization duct" id="ABBRID0E4EAG" xlink:type="simple">FD</abbrev></bold> fertilization duct <bold><abbrev xmlns:xlink="http://www.w3.org/1999/xlink" xlink:title="glandular appendage" id="ABBRID0ECFAG" xlink:type="simple">GA</abbrev></bold> glandular appendage <bold><abbrev xmlns:xlink="http://www.w3.org/1999/xlink" xlink:title="lateral lobes" id="ABBRID0EHFAG" xlink:type="simple">LL</abbrev></bold> lateral lobes <bold><abbrev xmlns:xlink="http://www.w3.org/1999/xlink" xlink:title="lobal septum" id="ABBRID0EMFAG" xlink:type="simple">LS</abbrev></bold> lobal septum <bold><abbrev xmlns:xlink="http://www.w3.org/1999/xlink" xlink:title="membranous sac" id="ABBRID0ERFAG" xlink:type="simple">MS</abbrev></bold> membranous duct <bold><abbrev xmlns:xlink="http://www.w3.org/1999/xlink" xlink:title="spermophore" id="ABBRID0EWFAG" xlink:type="simple">SP</abbrev></bold> spermophore <bold><abbrev xmlns:xlink="http://www.w3.org/1999/xlink" xlink:title="slit sensillum" id="ABBRID0E2FAG" xlink:type="simple">SS</abbrev></bold> slit sensillum <bold><abbrev xmlns:xlink="http://www.w3.org/1999/xlink" xlink:title="subtegulum" id="ABBRID0EAGAG" xlink:type="simple">ST</abbrev></bold> subtegulum <bold><abbrev xmlns:xlink="http://www.w3.org/1999/xlink" xlink:title="tegulum" id="ABBRID0EFGAG" xlink:type="simple">TE</abbrev></bold> tegulum <bold><abbrev xmlns:xlink="http://www.w3.org/1999/xlink" xlink:title="ventral retrolateral tibial apophysis" id="ABBRID0EKGAG" xlink:type="simple">vRTA</abbrev></bold> ventral branch of retrolateral tibial apophysis. Scale bars: 2.0 mm (<bold>A–C</bold>); 0.5 mm (<bold>D, E</bold>).</p></caption><graphic xmlns:xlink="http://www.w3.org/1999/xlink" xlink:href="zookeys-1114-077_article-85493__-g005.jpg" position="float" orientation="portrait" xlink:type="simple" id="oo_719107.jpg"><uri content-type="original_file" xlink:type="simple">https://binary.pensoft.net/fig/719107</uri></graphic></fig><p>The female of the new species is similar to <italic><tp:taxon-name><tp:taxon-name-part taxon-name-part-type="genus" reg="Sinopoda">S.</tp:taxon-name-part><tp:taxon-name-part taxon-name-part-type="species" reg="brevis">brevis</tp:taxon-name-part></tp:taxon-name></italic> (<xref ref-type="bibr" rid="B20">Zhong et al. 2019</xref>: 12, figs 10D, E, 12A, B) in having distinct sclerotized epigynal bulges and a posterior hump on the lateral lobe, but clearly distinguished by: 1) lobal septum wider (narrower in <italic><tp:taxon-name><tp:taxon-name-part taxon-name-part-type="genus" reg="Sinopoda">S.</tp:taxon-name-part><tp:taxon-name-part taxon-name-part-type="species" reg="brevis">brevis</tp:taxon-name-part></tp:taxon-name></italic>), 2) medial indentation vague or absent (distinct in <italic><tp:taxon-name><tp:taxon-name-part taxon-name-part-type="genus" reg="Sinopoda">S.</tp:taxon-name-part><tp:taxon-name-part taxon-name-part-type="species" reg="brevis">brevis</tp:taxon-name-part></tp:taxon-name></italic>), and 3) glandular appendages very short and nearly fused with anterior part of internal duct system (well-developed and distinctly separated with anterior part of internal duct system in <italic><tp:taxon-name><tp:taxon-name-part taxon-name-part-type="genus" reg="Sinopoda">S.</tp:taxon-name-part><tp:taxon-name-part taxon-name-part-type="species" reg="brevis">brevis</tp:taxon-name-part></tp:taxon-name></italic>).</p></tp:treatment-sec><tp:treatment-sec><!--Section generated to contain objects referenced in tp:taxon-treatment.--><fig id="F13" position="float" orientation="portrait"><object-id xmlns:xlink="http://www.w3.org/1999/xlink" content-type="doi" xlink:type="simple">10.3897/zookeys.1114.85493.figure13</object-id><object-id xmlns:xlink="http://www.w3.org/1999/xlink" content-type="arpha" xlink:type="simple">E86C9D6F-1580-5098-B6E5-606239262E34</object-id><label>Figure 13.</label><caption><p>Live statements of <italic><tp:taxon-name><tp:taxon-name-part taxon-name-part-type="genus" reg="Sinopoda">Sinopoda</tp:taxon-name-part></tp:taxon-name></italic> spp. <bold>A, B</bold><italic><tp:taxon-name><tp:taxon-name-part taxon-name-part-type="genus" reg="Sinopoda">Sinopoda</tp:taxon-name-part><tp:taxon-name-part taxon-name-part-type="species" reg="bogil">bogil</tp:taxon-name-part></tp:taxon-name></italic> sp. nov. (<bold>A</bold> male, dorsal view <bold>B</bold> female, dorsal view) <bold>C</bold><italic><tp:taxon-name><tp:taxon-name-part taxon-name-part-type="genus" reg="Sinopoda">Sinopoda</tp:taxon-name-part><tp:taxon-name-part taxon-name-part-type="species" reg="bigibba">bigibba</tp:taxon-name-part></tp:taxon-name></italic> sp. nov., dorsal view of paratype female from Taean-gun <bold>D, E</bold><italic><tp:taxon-name><tp:taxon-name-part taxon-name-part-type="genus" reg="Sinopoda">Sinopoda</tp:taxon-name-part><tp:taxon-name-part taxon-name-part-type="species" reg="pantherina">pantherina</tp:taxon-name-part></tp:taxon-name></italic> sp. nov., from Geoje-si (<bold>D</bold> dorsal view of juvenile female <bold>E</bold> dorsal view of adult female). Scale bars: 5.0 mm (<bold>A, B</bold>).</p></caption><graphic xmlns:xlink="http://www.w3.org/1999/xlink" xlink:href="zookeys-1114-077_article-85493__-g013.jpg" position="float" orientation="portrait" xlink:type="simple" id="oo_719115.jpg"><uri content-type="original_file" xlink:type="simple">https://binary.pensoft.net/fig/719115</uri></graphic></fig><fig id="F15" position="float" orientation="portrait"><object-id xmlns:xlink="http://www.w3.org/1999/xlink" content-type="doi" xlink:type="simple">10.3897/zookeys.1114.85493.figure15</object-id><object-id xmlns:xlink="http://www.w3.org/1999/xlink" content-type="arpha" xlink:type="simple">DFF509CE-7270-528E-8B23-183DE9013AF2</object-id><label>Figure 15.</label><caption><p>Distribution map of new and revalidated <italic><tp:taxon-name><tp:taxon-name-part taxon-name-part-type="genus" reg="Sinopoda">Sinopoda</tp:taxon-name-part></tp:taxon-name></italic> species and its comparable species in Korea, Japan, and China. A circle indicates the new species and reinstated species; a triangle indicates the other recorded species.</p></caption><graphic xmlns:xlink="http://www.w3.org/1999/xlink" xlink:href="zookeys-1114-077_article-85493__-g015.jpg" position="float" orientation="portrait" xlink:type="simple" id="oo_719117.jpg"><uri content-type="original_file" xlink:type="simple">https://binary.pensoft.net/fig/719117</uri></graphic></fig></tp:treatment-sec><ref-list><ref id="B20"><mixed-citation xmlns:xlink="http://www.w3.org/1999/xlink" xlink:type="simple"><person-group><name name-style="western"><surname>Zhong</surname><given-names>Y</given-names></name><name name-style="western"><surname>Jäger</surname><given-names>P</given-names></name><name name-style="western"><surname>Chen</surname><given-names>J</given-names></name><name name-style="western"><surname>Liu</surname><given-names>J</given-names></name></person-group> (<year>2019</year>) <article-title>Taxonomic study of <italic><tp:taxon-name><tp:taxon-name-part taxon-name-part-type="genus">Sinopoda</tp:taxon-name-part></tp:taxon-name></italic> spiders from China (<tp:taxon-name><tp:taxon-name-part taxon-name-part-type="order">Araneae</tp:taxon-name-part></tp:taxon-name>: <tp:taxon-name><tp:taxon-name-part taxon-name-part-type="family">Sparassidae</tp:taxon-name-part></tp:taxon-name>).</article-title><source>Zootaxa</source><volume>4607</volume>(<issue>1</issue>): <fpage>1</fpage>–<lpage>81</lpage>. <ext-link xlink:href="10.11646/zootaxa.4607.1.1" ext-link-type="doi" xlink:type="simple">https://doi.org/10.11646/zootaxa.4607.1.1</ext-link></mixed-citation></ref></ref-list></tp:taxon-treatment>
