# Supplementary material for: ﻿Taxonomic study on Sinopoda Jäger, 1999 (Araneae, Sparassidae, Heteropodinae), with three new species from Korea
Source: Zookeys. 2022 Jul 25;1114:77–104. doi: 10.3897/zookeys.1114.85493 (PMC9848605; doi:10.3897/zookeys.1114.85493)
Supplement: XML Treatment for Sinopoda bogil [file zookeys.1114.85493-treatment3.xml]

<!DOCTYPE tp:taxon-treatment
  PUBLIC "-//TaxonX//DTD Taxonomic Treatment Publishing DTD v0 20100105//EN" "tax-treatment-NSO.dtd">
<tp:taxon-treatment xmlns:tp="http://www.plazi.org/taxpub"><tp:treatment-meta><kwd-group><label>Taxon classification</label><kwd>
                <named-content content-type="kingdom">Animalia</named-content>
              </kwd><kwd>
                <named-content content-type="order">Araneae</named-content>
              </kwd><kwd>
                <named-content content-type="family">Sparassidae</named-content>
              </kwd></kwd-group><mixed-citation publication-type="journal"><person-group><name><surname>Chae</surname><given-names>Junho</given-names></name><name><surname>Lee</surname><given-names>Jun-Gi</given-names></name><name><surname>Kim</surname><given-names>Sam-Kyu</given-names></name></person-group><article-title>﻿Taxonomic study on <italic><tp:taxon-name><tp:taxon-name-part taxon-name-part-type="genus" reg="Sinopoda">Sinopoda</tp:taxon-name-part></tp:taxon-name></italic> Jäger, 1999 (<tp:taxon-name><tp:taxon-name-part taxon-name-part-type="order">Araneae</tp:taxon-name-part></tp:taxon-name>, <tp:taxon-name><tp:taxon-name-part taxon-name-part-type="family">Sparassidae</tp:taxon-name-part></tp:taxon-name>, <tp:taxon-name><tp:taxon-name-part taxon-name-part-type="subfamily">Heteropodinae</tp:taxon-name-part></tp:taxon-name>), with three new species from Korea</article-title><source>Zookeys</source><day>25</day><month>07</month><year>2022</year><volume>1114</volume><fpage>77</fpage><lpage>104</lpage><pub-id pub-id-type="doi">10.3897/zookeys.1114.85493</pub-id></mixed-citation></tp:treatment-meta><tp:nomenclature><label>﻿</label><tp:taxon-name>
              <object-id xmlns:xlink="http://www.w3.org/1999/xlink" content-type="arpha" xlink:type="simple">30254AF0-3DC8-5F17-9CFC-9430E234F9CC</object-id>
              <tp:taxon-name-part taxon-name-part-type="genus" reg="Sinopoda">Sinopoda</tp:taxon-name-part>
              <tp:taxon-name-part taxon-name-part-type="species" reg="bogil">bogil</tp:taxon-name-part>
              <object-id xmlns:xlink="http://www.w3.org/1999/xlink" content-type="zoobank" xlink:type="simple">https://zoobank.org/C39FA9F6-E90F-4B80-9CE3-9F9980DBBCB8</object-id>
            </tp:taxon-name><tp:taxon-status xmlns:xlink="http://www.w3.org/1999/xlink" xlink:type="simple">sp. nov.</tp:taxon-status><xref ref-type="fig" rid="F4">Figs 4</xref><xref ref-type="fig" rid="F5">, 5</xref><xref ref-type="fig" rid="F6">, 6</xref><tp:nomenclature-citation-list><tp:nomenclature-citation><tp:taxon-name>
                  <tp:taxon-name-part taxon-name-part-type="genus" reg="Sinopoda">Sinopoda</tp:taxon-name-part>
                  <tp:taxon-name-part taxon-name-part-type="species" reg="forcipata">forcipata</tp:taxon-name-part>
                </tp:taxon-name><comment>: Kim, 2009: 238, figs 1A–I, 3A–C (<italic>nec</italic> Karsch, 1881) (misidentification).</comment></tp:nomenclature-citation></tp:nomenclature-citation-list></tp:nomenclature><tp:treatment-sec sec-type="type material" id="SECID0EOKAG"><title>Type material.</title><p><bold><italic>Holotype</italic></bold> ♂ <bold>Republic Of Korea</bold>: Jeollanam-do, Wando-gun, Is. Bogildo, leaf litter slope of mixed forest; <named-content xmlns:xlink="http://www.w3.org/1999/xlink" content-type="dwc:verbatimCoordinates" xlink:type="simple"><named-content content-type="geo-json" specific-use="{&#34;type&#34;:&#34;Point&#34;,&#34;coordinates&#34;:[126.543667,34.158833]}" id="NCID0E5KAG" xlink:type="simple">34°09.53'N, 126°32.62'E</named-content></named-content>; ca. 176 m; 5 Apr. 2021; D. Y. Song leg. <bold><italic>Paratype</italic></bold> 1 ♀ same data as holotype.</p></tp:treatment-sec><tp:treatment-sec sec-type="etymology" id="SECID0EGLAG"><title>Etymology.</title><p>The specific epithet <italic><tp:taxon-name><tp:taxon-name-part taxon-name-part-type="genus" reg="Sinopoda"/><tp:taxon-name-part taxon-name-part-type="species" reg="bogil">bogil</tp:taxon-name-part></tp:taxon-name></italic> is derived from the type locality, Is. Bogildo; noun.</p></tp:treatment-sec><tp:treatment-sec sec-type="diagnosis" id="SECID0EWLAG"><title>Diagnosis.</title><p>This species can be distinguished from other congeners by the combination of following characteristics: Male―embolus with membranous flange extended prolaterally, broadened in distal; embolic apophysis with blunt triangular membranous tip; tegulum pisiform, with slightly convex prolateral portion; <abbrev xmlns:xlink="http://www.w3.org/1999/xlink" xlink:title="ventral retrolateral tibial apophysis" id="ABBRID0E3LAG" xlink:type="simple">vRTA</abbrev> slightly curved inwardly and distally blunt in ventral view, thumb-shaped in retrolateral view. Female―lateral lobes with distinct median furrow, posteromedially concave; anterolateral margin of lateral lobes slightly sinuated, posterior margin with pair of slightly protruded humps; lobal septum triangular with anterior indentation; glandular appendages linear and slightly curved posterolaterally in apex, distinctly shorter than posterior part of vulva.</p></tp:treatment-sec><tp:treatment-sec sec-type="description" id="SECID0EAMAG"><title>Description.</title><p><bold>Male (<italic>holotype</italic>) Measurements</bold>: Total length: 12.62, <abbrev xmlns:xlink="http://www.w3.org/1999/xlink" xlink:title="prosoma length" id="ABBRID0ELMAG" xlink:type="simple">PL</abbrev>: 6.09, <abbrev xmlns:xlink="http://www.w3.org/1999/xlink" xlink:title="prosoma width" id="ABBRID0EPMAG" xlink:type="simple">PW</abbrev>: 5.48, <abbrev xmlns:xlink="http://www.w3.org/1999/xlink" xlink:title="opisthosoma length" id="ABBRID0ETMAG" xlink:type="simple">OL</abbrev>: 6.53, <abbrev xmlns:xlink="http://www.w3.org/1999/xlink" xlink:title="opisthosoma width" id="ABBRID0EXMAG" xlink:type="simple">OW</abbrev>: 3.54, <abbrev xmlns:xlink="http://www.w3.org/1999/xlink" xlink:title="anterior width of prosoma" id="ABBRID0E2MAG" xlink:type="simple">AW</abbrev>: 3.03. <bold><italic>Eyes</italic></bold>: <abbrev xmlns:xlink="http://www.w3.org/1999/xlink" xlink:title="anterior median eyes" id="ABBRID0ECNAG" xlink:type="simple">AME</abbrev>: 0.25, <abbrev xmlns:xlink="http://www.w3.org/1999/xlink" xlink:title="anterior lateral eyes" id="ABBRID0EGNAG" xlink:type="simple">ALE</abbrev>: 0.42, <abbrev xmlns:xlink="http://www.w3.org/1999/xlink" xlink:title="posterior median eyes" id="ABBRID0EKNAG" xlink:type="simple">PME</abbrev>: 0.35, <abbrev xmlns:xlink="http://www.w3.org/1999/xlink" xlink:title="posterior lateral eyes" id="ABBRID0EONAG" xlink:type="simple">PLE</abbrev>: 0.49, <abbrev xmlns:xlink="http://www.w3.org/1999/xlink" xlink:title="interval of AME and AME" id="ABBRID0ESNAG" xlink:type="simple">AME–AME</abbrev>: 0.30, <abbrev xmlns:xlink="http://www.w3.org/1999/xlink" xlink:title="interval of AME and ALE" id="ABBRID0EWNAG" xlink:type="simple">AME–ALE</abbrev>: 0.14, <abbrev xmlns:xlink="http://www.w3.org/1999/xlink" xlink:title="interval of PME and PME" id="ABBRID0E1NAG" xlink:type="simple">PME–PME</abbrev>: 0.34, <abbrev xmlns:xlink="http://www.w3.org/1999/xlink" xlink:title="interval of PME and PLE" id="ABBRID0E5NAG" xlink:type="simple">PME–PLE</abbrev>: 0.49, <abbrev xmlns:xlink="http://www.w3.org/1999/xlink" xlink:title="interval of AME and PME" id="ABBRID0ECOAG" xlink:type="simple">AME–PME</abbrev>: 0.49, <abbrev xmlns:xlink="http://www.w3.org/1999/xlink" xlink:title="interval of ALE and PLE" id="ABBRID0EGOAG" xlink:type="simple">ALE–PLE</abbrev>: 0.51, <abbrev xmlns:xlink="http://www.w3.org/1999/xlink" xlink:title="clypeus height at AME" id="ABBRID0EKOAG" xlink:type="simple">clypeus AME</abbrev>: 0.26, <abbrev xmlns:xlink="http://www.w3.org/1999/xlink" xlink:title="clypeus height at ALE" id="ABBRID0EOOAG" xlink:type="simple">clypeus ALE</abbrev>: 0.28. <bold><italic>Palp</italic></bold>: 9.06 (2.94, 1.72, 1.84, 2.56). <bold><italic>Legs</italic></bold>: I 28.46 (7.50, 2.97, 7.72, 7.65, 2.62), II 31.30 (8.45, 3.40, 7.95, 8.63, 2.87), III 23.99 (7.03, 2.44, 6.28, 6.36, 1.88), IV 26.06 (7.26, 2.55, 6.69, 7.37, 2.19). Leg formula: II-I-IV-III. <bold>Spination: <italic>Palp</italic></bold>: 131, 101, 2111, 1000. <bold><italic>Legs</italic></bold>: <abbrev xmlns:xlink="http://www.w3.org/1999/xlink" xlink:title="femur" id="ABBRID0E6OAG" xlink:type="simple">Fe</abbrev> I 323/312, II–III 323, IV 331, <abbrev xmlns:xlink="http://www.w3.org/1999/xlink" xlink:title="patella" id="ABBRID0EDPAG" xlink:type="simple">Pa</abbrev> I 101/001, II–IV 101, <abbrev xmlns:xlink="http://www.w3.org/1999/xlink" xlink:title="tibia" id="ABBRID0EHPAG" xlink:type="simple">Ti</abbrev> I 1418/1116, II 1418, III 2326, IV 3236, <abbrev xmlns:xlink="http://www.w3.org/1999/xlink" xlink:title="metatarsus" id="ABBRID0ELPAG" xlink:type="simple">Mt</abbrev> I 2120/2202, II 2024, III 3034, IV 3036. <bold><italic>Chelicerae</italic></bold>: furrow with three anterior and four posterior teeth.</p><p><bold><italic>Palp</italic></bold>: As per diagnosis (Figs <xref ref-type="fig" rid="F4">4A–C</xref>, <xref ref-type="fig" rid="F5">5A–C</xref>). Embolus slender, arising from tegulum at 7:30–8-o’clock-position, slightly shorter than embolic apophysis, distally curved. Embolic apophysis wider than embolus. Conductor arising from tegulum at 12:30-o’clock-position. Tegulum slightly covered proximal portion of embolus. Spermophore slightly S-shape. <abbrev xmlns:xlink="http://www.w3.org/1999/xlink" xlink:title="dorsal retrolateral tibial apophysis" id="ABBRID0EBQAG" xlink:type="simple">dRTA</abbrev> longer than <abbrev xmlns:xlink="http://www.w3.org/1999/xlink" xlink:title="ventral retrolateral tibial apophysis" id="ABBRID0EFQAG" xlink:type="simple">vRTA</abbrev>, proximally strongly curved, distally tapered. <abbrev xmlns:xlink="http://www.w3.org/1999/xlink" xlink:title="ventral retrolateral tibial apophysis" id="ABBRID0EJQAG" xlink:type="simple">vRTA</abbrev> wider than <abbrev xmlns:xlink="http://www.w3.org/1999/xlink" xlink:title="dorsal retrolateral tibial apophysis" id="ABBRID0ENQAG" xlink:type="simple">dRTA</abbrev> in retrolateral view.</p><p><bold>Coloration in ethanol.</bold> (Fig. <xref ref-type="fig" rid="F6">6A, B</xref>): <bold><italic>Prosoma</italic></bold>: Carapace ivory, anteriorly and medially with dark khaki-green hairs making radial pattern, lateral and posterolateral margin with many reddish brown marks, posterior margin with pale yellow horizontal band. Cervical groove yellowish brown and median groove with yellowish brown triangular mark covered with dark hairs. Sternum ivory. <bold><italic>Opisthosoma</italic></bold>: dorsally covered with khaki brown hairs, anterior portion with many pairs of irregular black spots laterally and longitudinal ivory stripe medially, median portion with brown laciniate longitudinal pattern medially, lateral portion with irregular dark brown marks, posterior portion with large ivory triangular mark, ventrally brown medially, laterally with dark brown spots. <bold><italic>Chelicerae</italic></bold>: yellowish brown with two brown stripes. <bold><italic>Palp and legs</italic></bold>: femur pale green covered with dark grey hairs, elsewhere yellowish brown.</p><fig id="F6" position="float" orientation="portrait"><object-id xmlns:xlink="http://www.w3.org/1999/xlink" content-type="doi" xlink:type="simple">10.3897/zookeys.1114.85493.figure6</object-id><object-id xmlns:xlink="http://www.w3.org/1999/xlink" content-type="arpha" xlink:type="simple">357A2C33-5B0E-58A3-8648-7DEFED78D552</object-id><label>Figure 6.</label><caption><p><italic><tp:taxon-name><tp:taxon-name-part taxon-name-part-type="genus" reg="Sinopoda">Sinopoda</tp:taxon-name-part><tp:taxon-name-part taxon-name-part-type="species" reg="bogil">bogil</tp:taxon-name-part></tp:taxon-name></italic> sp. nov., habitus in ethanol <bold>A, B</bold> male holotype (<bold>A</bold> dorsal <bold>B</bold> ventral) <bold>C, D</bold> female paratype (<bold>C</bold> dorsal <bold>D</bold> ventral). Scale bars: 5.0 mm.</p></caption><graphic xmlns:xlink="http://www.w3.org/1999/xlink" xlink:href="zookeys-1114-077_article-85493__-g006.jpg" position="float" orientation="portrait" xlink:type="simple" id="oo_719108.jpg"><uri content-type="original_file" xlink:type="simple">https://binary.pensoft.net/fig/719108</uri></graphic></fig><p><bold>Coloration of live specimen.</bold> (Fig. <xref ref-type="fig" rid="F13">13A</xref>): <bold><italic>Prosoma</italic></bold>: Carapace covered with dark grey hairs and thoracic area with pale ivory radial stripe medially. <bold><italic>Opisthosoma</italic></bold>: laterally with black irregular marks, medially with ivory laciniate longitudinal stripe, posteriorly with two ivory chevron and triangular mark. <bold><italic>Palp and legs</italic></bold>: femur with dark grey hairs, elsewhere yellowish brown.</p><p><bold>Female (<italic>paratype</italic>) Measurements</bold>: Total length: 13.22, <abbrev xmlns:xlink="http://www.w3.org/1999/xlink" xlink:title="prosoma length" id="ABBRID0EBTAG" xlink:type="simple">PL</abbrev>: 6.69, <abbrev xmlns:xlink="http://www.w3.org/1999/xlink" xlink:title="prosoma width" id="ABBRID0EFTAG" xlink:type="simple">PW</abbrev>: 5.72, <abbrev xmlns:xlink="http://www.w3.org/1999/xlink" xlink:title="opisthosoma length" id="ABBRID0EJTAG" xlink:type="simple">OL</abbrev>: 6.53, <abbrev xmlns:xlink="http://www.w3.org/1999/xlink" xlink:title="opisthosoma width" id="ABBRID0ENTAG" xlink:type="simple">OW</abbrev>: 4.09, <abbrev xmlns:xlink="http://www.w3.org/1999/xlink" xlink:title="anterior width of prosoma" id="ABBRID0ERTAG" xlink:type="simple">AW</abbrev>: 3.74. <bold><italic>Eyes</italic></bold>: <abbrev xmlns:xlink="http://www.w3.org/1999/xlink" xlink:title="anterior median eyes" id="ABBRID0EYTAG" xlink:type="simple">AME</abbrev>: 0.26, <abbrev xmlns:xlink="http://www.w3.org/1999/xlink" xlink:title="anterior lateral eyes" id="ABBRID0E3TAG" xlink:type="simple">ALE</abbrev>: 0.49, <abbrev xmlns:xlink="http://www.w3.org/1999/xlink" xlink:title="posterior median eyes" id="ABBRID0EAUAG" xlink:type="simple">PME</abbrev>: 0.36, <abbrev xmlns:xlink="http://www.w3.org/1999/xlink" xlink:title="posterior lateral eyes" id="ABBRID0EEUAG" xlink:type="simple">PLE</abbrev>: 0.45, <abbrev xmlns:xlink="http://www.w3.org/1999/xlink" xlink:title="interval of AME and AME" id="ABBRID0EIUAG" xlink:type="simple">AME–AME</abbrev>: 0.27, <abbrev xmlns:xlink="http://www.w3.org/1999/xlink" xlink:title="interval of AME and ALE" id="ABBRID0EMUAG" xlink:type="simple">AME–ALE</abbrev>: 0.12, <abbrev xmlns:xlink="http://www.w3.org/1999/xlink" xlink:title="interval of PME and PME" id="ABBRID0EQUAG" xlink:type="simple">PME–PME</abbrev>: 0.43, <abbrev xmlns:xlink="http://www.w3.org/1999/xlink" xlink:title="interval of PME and PLE" id="ABBRID0EUUAG" xlink:type="simple">PME–PLE</abbrev>: 0.56, <abbrev xmlns:xlink="http://www.w3.org/1999/xlink" xlink:title="interval of AME and PME" id="ABBRID0EYUAG" xlink:type="simple">AME–PME</abbrev>: 0.55, <abbrev xmlns:xlink="http://www.w3.org/1999/xlink" xlink:title="interval of ALE and PLE" id="ABBRID0E3UAG" xlink:type="simple">ALE–PLE</abbrev>: 0.58, <abbrev xmlns:xlink="http://www.w3.org/1999/xlink" xlink:title="clypeus height at AME" id="ABBRID0EAVAG" xlink:type="simple">clypeus AME</abbrev>: 0.38, <abbrev xmlns:xlink="http://www.w3.org/1999/xlink" xlink:title="clypeus height at ALE" id="ABBRID0EEVAG" xlink:type="simple">clypeus ALE</abbrev>: 0.36. <bold><italic>Palp</italic></bold>: 9.59 (2.98, 1.44, 2.33, 2.84). <bold><italic>Legs</italic></bold>: I 23.48 (6.76, 2.69, 6.20, 5.74, 2.09), II 25.98 (7.73, 2.91, 6.69, 6.40, 2.25), III 22.29 (6.71, 2.92, 5.73, 5.29, 1.64), IV 24.41 (6.82, 2.49, 6.23, 6.74, 2.13). Leg formula: II-IV-I-III. <bold>Spination: <italic>Palp</italic></bold>: 131, 101, 2121, 1014. <bold><italic>Legs</italic></bold>: <abbrev xmlns:xlink="http://www.w3.org/1999/xlink" xlink:title="femur" id="ABBRID0EVVAG" xlink:type="simple">Fe</abbrev> I–III 323, IV 331, <abbrev xmlns:xlink="http://www.w3.org/1999/xlink" xlink:title="patella" id="ABBRID0EZVAG" xlink:type="simple">Pa</abbrev> I, IV 001, II–III 101, <abbrev xmlns:xlink="http://www.w3.org/1999/xlink" xlink:title="tibia" id="ABBRID0E4VAG" xlink:type="simple">Ti</abbrev> I–II 1018, III 2126, IV 2228/2328, <abbrev xmlns:xlink="http://www.w3.org/1999/xlink" xlink:title="metatarsus" id="ABBRID0EBWAG" xlink:type="simple">Mt</abbrev> I 0014, II 1014, III 2016, IV 3036. <bold><italic>Chelicerae</italic></bold>: furrow with three anterior and four posterior teeth.</p><p><bold><italic>Copulatory organ</italic></bold>: As per diagnosis (Figs <xref ref-type="fig" rid="F4">4D, E</xref>, <xref ref-type="fig" rid="F5">5D, E</xref>). Epigynal field wider than long, with two anterior bands and slit sensilla, anteromedially with sclerotized epigynal bulges. Epigynal pockets running from laterally to anteromedially. Internal duct system longer than wide, fused along median line, anteriorly bulging, posterior part much wider than anterior part. Median part of vulva shorter than posterior part. Fertilization ducts curved and pointing posterolaterally.</p><p><bold>Coloration in ethanol.</bold> (Fig. <xref ref-type="fig" rid="F6">6C, D</xref>): Generally same as male, but coloration darker and more yellowish, with more distinct patterns. Leg spines with dark brown ring patterns.</p><p><bold>Coloration of live specimen.</bold> (Fig. <xref ref-type="fig" rid="F13">13B</xref>): Generally same as male, but coloration yellowish. Median laciniate pattern on opisthosoma indistinct, muscle sigillae with black round spots.</p></tp:treatment-sec><tp:treatment-sec sec-type="distribution" id="SECID0EHXAG"><title>Distribution.</title><p>Republic of Korea (known only from the type locality) (Fig. <xref ref-type="fig" rid="F15">15</xref>).</p></tp:treatment-sec><tp:treatment-sec sec-type="remarks" id="SECID0ERXAG"><title>Remarks.</title><p><italic><tp:taxon-name><tp:taxon-name-part taxon-name-part-type="genus" reg="Sinopoda">Sinopoda</tp:taxon-name-part><tp:taxon-name-part taxon-name-part-type="species" reg="bogil">bogil</tp:taxon-name-part></tp:taxon-name></italic> sp. nov. has been described as <italic><tp:taxon-name><tp:taxon-name-part taxon-name-part-type="genus" reg="Sinopoda">Sinopoda</tp:taxon-name-part><tp:taxon-name-part taxon-name-part-type="species" reg="forcipata">forcipata</tp:taxon-name-part></tp:taxon-name></italic> (Karsch, 1881) (<xref ref-type="bibr" rid="B2">Jäger 1999</xref>: 20, figs 1–4, 6, 7; <xref ref-type="bibr" rid="B3">Jäger and Ono 2000</xref>: 52, figs 27–34) in Korea (<xref ref-type="bibr" rid="B6">Kim 2009</xref>: 238, figs 1A–I, 3A–C), however this species can be readily distinguished by the following characteristics: 1) angled portion of embolic apophysis with retrolateral protrusion (without protrusion in <italic><tp:taxon-name><tp:taxon-name-part taxon-name-part-type="genus" reg="Sinopoda">S.</tp:taxon-name-part><tp:taxon-name-part taxon-name-part-type="species" reg="forcipata">forcipata</tp:taxon-name-part></tp:taxon-name></italic>), 2) male tegulum pisiform, with slightly convex prolateral portion (droplet shaped, with strongly convex prolateral portion in <italic><tp:taxon-name><tp:taxon-name-part taxon-name-part-type="genus" reg="Sinopoda">S.</tp:taxon-name-part><tp:taxon-name-part taxon-name-part-type="species" reg="forcipata">forcipata</tp:taxon-name-part></tp:taxon-name></italic>), 3) <abbrev xmlns:xlink="http://www.w3.org/1999/xlink" xlink:title="ventral retrolateral tibial apophysis" id="ABBRID0EPZAG" xlink:type="simple">vRTA</abbrev> slightly sinuated, twice as wide as <abbrev xmlns:xlink="http://www.w3.org/1999/xlink" xlink:title="dorsal retrolateral tibial apophysis" id="ABBRID0ETZAG" xlink:type="simple">dRTA</abbrev>, with apex pointing toward cymbium in retrolateral view (distinctly sinuated, less than twice as wide as <abbrev xmlns:xlink="http://www.w3.org/1999/xlink" xlink:title="dorsal retrolateral tibial apophysis" id="ABBRID0EXZAG" xlink:type="simple">dRTA</abbrev>, with apex pointing ventrally in retrolateral view in <italic><tp:taxon-name><tp:taxon-name-part taxon-name-part-type="genus" reg="Sinopoda">S.</tp:taxon-name-part><tp:taxon-name-part taxon-name-part-type="species" reg="forcipata">forcipata</tp:taxon-name-part></tp:taxon-name></italic>), 4) medial indentation of epigyne extending from anterior part of lobal septum to posterior part of epigynal field (medial indentation extending from median to posterior part of epigynal field in <italic><tp:taxon-name><tp:taxon-name-part taxon-name-part-type="genus" reg="Sinopoda">S.</tp:taxon-name-part><tp:taxon-name-part taxon-name-part-type="species" reg="forcipata">forcipata</tp:taxon-name-part></tp:taxon-name></italic>), 5) epigynal bulges present (absent in <italic><tp:taxon-name><tp:taxon-name-part taxon-name-part-type="genus" reg="Sinopoda">S.</tp:taxon-name-part><tp:taxon-name-part taxon-name-part-type="species" reg="forcipata">forcipata</tp:taxon-name-part></tp:taxon-name></italic>), and 6) distal portion of posterior part of internal duct system linear (strongly swollen and pointing laterally in <italic><tp:taxon-name><tp:taxon-name-part taxon-name-part-type="genus" reg="Sinopoda">S.</tp:taxon-name-part><tp:taxon-name-part taxon-name-part-type="species" reg="forcipata">forcipata</tp:taxon-name-part></tp:taxon-name></italic>).</p><p>The most comparable species with male of <italic><tp:taxon-name><tp:taxon-name-part taxon-name-part-type="genus" reg="Sinopoda">Sinopoda</tp:taxon-name-part><tp:taxon-name-part taxon-name-part-type="species" reg="bogil">bogil</tp:taxon-name-part></tp:taxon-name></italic> sp. nov. is <italic><tp:taxon-name><tp:taxon-name-part taxon-name-part-type="genus" reg="Sinopoda">Sinopoda</tp:taxon-name-part><tp:taxon-name-part taxon-name-part-type="species" reg="bigibba">bigibba</tp:taxon-name-part></tp:taxon-name></italic> sp. nov. (Figs <xref ref-type="fig" rid="F1">1A–C</xref>, <xref ref-type="fig" rid="F2">2A–C</xref>) in having broadened embolus tip and similar RTA structure in retrolateral view, but <italic><tp:taxon-name><tp:taxon-name-part taxon-name-part-type="genus" reg="Sinopoda">S.</tp:taxon-name-part><tp:taxon-name-part taxon-name-part-type="species" reg="bogil">bogil</tp:taxon-name-part></tp:taxon-name></italic> sp. nov. can be distinguished by following characteristics: 1) embolic apophysis distally blunt (distally tapered in <italic><tp:taxon-name><tp:taxon-name-part taxon-name-part-type="genus" reg="Sinopoda">S.</tp:taxon-name-part><tp:taxon-name-part taxon-name-part-type="species" reg="bigibba">bigibba</tp:taxon-name-part></tp:taxon-name></italic> sp. nov.), 2) <abbrev xmlns:xlink="http://www.w3.org/1999/xlink" xlink:title="ventral retrolateral tibial apophysis" id="ABBRID0E43AG" xlink:type="simple">vRTA</abbrev> curved inwardly in ventral view, thumb-shaped and distally tapered in retrolateral view (<abbrev xmlns:xlink="http://www.w3.org/1999/xlink" xlink:title="ventral retrolateral tibial apophysis" id="ABBRID0EB4AG" xlink:type="simple">vRTA</abbrev> curved outwardly in ventral view, smooth trapezoidal and distally blunt in retrolateral view in <italic><tp:taxon-name><tp:taxon-name-part taxon-name-part-type="genus" reg="Sinopoda">S.</tp:taxon-name-part><tp:taxon-name-part taxon-name-part-type="species" reg="bigibba">bigibba</tp:taxon-name-part></tp:taxon-name></italic> sp. nov.).</p><p>The female of <italic><tp:taxon-name><tp:taxon-name-part taxon-name-part-type="genus" reg="Sinopoda">Sinopoda</tp:taxon-name-part><tp:taxon-name-part taxon-name-part-type="species" reg="bogil">bogil</tp:taxon-name-part></tp:taxon-name></italic> sp. nov. is also similar to <italic><tp:taxon-name><tp:taxon-name-part taxon-name-part-type="genus" reg="Sinopoda">Sinopoda</tp:taxon-name-part><tp:taxon-name-part taxon-name-part-type="species" reg="bigibba">bigibba</tp:taxon-name-part></tp:taxon-name></italic> sp. nov. (Figs <xref ref-type="fig" rid="F1">1D–G</xref>, <xref ref-type="fig" rid="F2">2D, E</xref>) in having distinct epigynal bulges and short glandular appendages, however this species can be distinguished by following characteristics: 1) lobal septum with anteromedial indentation (without indentation in <italic><tp:taxon-name><tp:taxon-name-part taxon-name-part-type="genus" reg="Sinopoda">S.</tp:taxon-name-part><tp:taxon-name-part taxon-name-part-type="species" reg="bigibba">bigibba</tp:taxon-name-part></tp:taxon-name></italic>), 2) posterior part of epigynal field slightly protruded (posterior part of epigynal field distinctly protruded posteriorly in <italic><tp:taxon-name><tp:taxon-name-part taxon-name-part-type="genus" reg="Sinopoda">S.</tp:taxon-name-part><tp:taxon-name-part taxon-name-part-type="species" reg="bigibba">bigibba</tp:taxon-name-part></tp:taxon-name></italic>), and 3) anterior part of internal duct as wide as median part (distinctly wider than median part in <italic><tp:taxon-name><tp:taxon-name-part taxon-name-part-type="genus" reg="Sinopoda">S.</tp:taxon-name-part><tp:taxon-name-part taxon-name-part-type="species" reg="bigibba">bigibba</tp:taxon-name-part></tp:taxon-name></italic>).</p></tp:treatment-sec><tp:treatment-sec><!--Section generated to contain objects referenced in tp:taxon-treatment.--><fig id="F4" position="float" orientation="portrait"><object-id xmlns:xlink="http://www.w3.org/1999/xlink" content-type="doi" xlink:type="simple">10.3897/zookeys.1114.85493.figure4</object-id><object-id xmlns:xlink="http://www.w3.org/1999/xlink" content-type="arpha" xlink:type="simple">E730E0CF-5455-5664-9B0A-39085ADD2430</object-id><label>Figure 4.</label><caption><p><italic><tp:taxon-name><tp:taxon-name-part taxon-name-part-type="genus" reg="Sinopoda">Sinopoda</tp:taxon-name-part><tp:taxon-name-part taxon-name-part-type="species" reg="bogil">bogil</tp:taxon-name-part></tp:taxon-name></italic> sp. nov., male palp and female epigyne <bold>A–C</bold> male palp (<bold>A</bold> prolateral <bold>B</bold> ventral <bold>C</bold> retrolateral) <bold>D, E</bold> female copulatory organ (<bold>D</bold> ventral <bold>E</bold> dorsal). Scale bars: 2.0 mm (<bold>A–C</bold>); 0.5 mm (<bold>D, E</bold>).</p></caption><graphic xmlns:xlink="http://www.w3.org/1999/xlink" xlink:href="zookeys-1114-077_article-85493__-g004.jpg" position="float" orientation="portrait" xlink:type="simple" id="oo_719106.jpg"><uri content-type="original_file" xlink:type="simple">https://binary.pensoft.net/fig/719106</uri></graphic></fig><fig id="F5" position="float" orientation="portrait"><object-id xmlns:xlink="http://www.w3.org/1999/xlink" content-type="doi" xlink:type="simple">10.3897/zookeys.1114.85493.figure5</object-id><object-id xmlns:xlink="http://www.w3.org/1999/xlink" content-type="arpha" xlink:type="simple">8B91D9C1-A13E-5531-AF94-99ED028986D6</object-id><label>Figure 5.</label><caption><p><italic><tp:taxon-name><tp:taxon-name-part taxon-name-part-type="genus" reg="Sinopoda">Sinopoda</tp:taxon-name-part><tp:taxon-name-part taxon-name-part-type="species" reg="bogil">bogil</tp:taxon-name-part></tp:taxon-name></italic> sp. nov., illustrations of male palp and female epigyne <bold>A–C</bold> male palp (<bold>A</bold> prolateral <bold>B</bold> ventral <bold>C</bold> retrolateral) <bold>D, E</bold> female copulatory organ (<bold>D</bold> ventral <bold>E</bold> dorsal) Abbreviations: <bold>AB</bold> anterior band <bold>C</bold> conductor <bold><abbrev xmlns:xlink="http://www.w3.org/1999/xlink" xlink:title="dorsal retrolateral tibial apophysis" id="ABBRID0EMEAG" xlink:type="simple">dRTA</abbrev></bold> dorsal branch of retrolateral tibial apophysis <bold>E</bold> embolus <bold><abbrev xmlns:xlink="http://www.w3.org/1999/xlink" xlink:title="embolic apophysis" id="ABBRID0ETEAG" xlink:type="simple">EA</abbrev></bold> embolic apophysis <bold><abbrev xmlns:xlink="http://www.w3.org/1999/xlink" xlink:title="epigynal pocket" id="ABBRID0EYEAG" xlink:type="simple">EP</abbrev></bold> epigynal pocket <bold><abbrev xmlns:xlink="http://www.w3.org/1999/xlink" xlink:title="fertilization duct" id="ABBRID0E4EAG" xlink:type="simple">FD</abbrev></bold> fertilization duct <bold><abbrev xmlns:xlink="http://www.w3.org/1999/xlink" xlink:title="glandular appendage" id="ABBRID0ECFAG" xlink:type="simple">GA</abbrev></bold> glandular appendage <bold><abbrev xmlns:xlink="http://www.w3.org/1999/xlink" xlink:title="lateral lobes" id="ABBRID0EHFAG" xlink:type="simple">LL</abbrev></bold> lateral lobes <bold><abbrev xmlns:xlink="http://www.w3.org/1999/xlink" xlink:title="lobal septum" id="ABBRID0EMFAG" xlink:type="simple">LS</abbrev></bold> lobal septum <bold><abbrev xmlns:xlink="http://www.w3.org/1999/xlink" xlink:title="membranous sac" id="ABBRID0ERFAG" xlink:type="simple">MS</abbrev></bold> membranous duct <bold><abbrev xmlns:xlink="http://www.w3.org/1999/xlink" xlink:title="spermophore" id="ABBRID0EWFAG" xlink:type="simple">SP</abbrev></bold> spermophore <bold><abbrev xmlns:xlink="http://www.w3.org/1999/xlink" xlink:title="slit sensillum" id="ABBRID0E2FAG" xlink:type="simple">SS</abbrev></bold> slit sensillum <bold><abbrev xmlns:xlink="http://www.w3.org/1999/xlink" xlink:title="subtegulum" id="ABBRID0EAGAG" xlink:type="simple">ST</abbrev></bold> subtegulum <bold><abbrev xmlns:xlink="http://www.w3.org/1999/xlink" xlink:title="tegulum" id="ABBRID0EFGAG" xlink:type="simple">TE</abbrev></bold> tegulum <bold><abbrev xmlns:xlink="http://www.w3.org/1999/xlink" xlink:title="ventral retrolateral tibial apophysis" id="ABBRID0EKGAG" xlink:type="simple">vRTA</abbrev></bold> ventral branch of retrolateral tibial apophysis. Scale bars: 2.0 mm (<bold>A–C</bold>); 0.5 mm (<bold>D, E</bold>).</p></caption><graphic xmlns:xlink="http://www.w3.org/1999/xlink" xlink:href="zookeys-1114-077_article-85493__-g005.jpg" position="float" orientation="portrait" xlink:type="simple" id="oo_719107.jpg"><uri content-type="original_file" xlink:type="simple">https://binary.pensoft.net/fig/719107</uri></graphic></fig><fig id="F13" position="float" orientation="portrait"><object-id xmlns:xlink="http://www.w3.org/1999/xlink" content-type="doi" xlink:type="simple">10.3897/zookeys.1114.85493.figure13</object-id><object-id xmlns:xlink="http://www.w3.org/1999/xlink" content-type="arpha" xlink:type="simple">E86C9D6F-1580-5098-B6E5-606239262E34</object-id><label>Figure 13.</label><caption><p>Live statements of <italic><tp:taxon-name><tp:taxon-name-part taxon-name-part-type="genus" reg="Sinopoda">Sinopoda</tp:taxon-name-part></tp:taxon-name></italic> spp. <bold>A, B</bold><italic><tp:taxon-name><tp:taxon-name-part taxon-name-part-type="genus" reg="Sinopoda">Sinopoda</tp:taxon-name-part><tp:taxon-name-part taxon-name-part-type="species" reg="bogil">bogil</tp:taxon-name-part></tp:taxon-name></italic> sp. nov. (<bold>A</bold> male, dorsal view <bold>B</bold> female, dorsal view) <bold>C</bold><italic><tp:taxon-name><tp:taxon-name-part taxon-name-part-type="genus" reg="Sinopoda">Sinopoda</tp:taxon-name-part><tp:taxon-name-part taxon-name-part-type="species" reg="bigibba">bigibba</tp:taxon-name-part></tp:taxon-name></italic> sp. nov., dorsal view of paratype female from Taean-gun <bold>D, E</bold><italic><tp:taxon-name><tp:taxon-name-part taxon-name-part-type="genus" reg="Sinopoda">Sinopoda</tp:taxon-name-part><tp:taxon-name-part taxon-name-part-type="species" reg="pantherina">pantherina</tp:taxon-name-part></tp:taxon-name></italic> sp. nov., from Geoje-si (<bold>D</bold> dorsal view of juvenile female <bold>E</bold> dorsal view of adult female). Scale bars: 5.0 mm (<bold>A, B</bold>).</p></caption><graphic xmlns:xlink="http://www.w3.org/1999/xlink" xlink:href="zookeys-1114-077_article-85493__-g013.jpg" position="float" orientation="portrait" xlink:type="simple" id="oo_719115.jpg"><uri content-type="original_file" xlink:type="simple">https://binary.pensoft.net/fig/719115</uri></graphic></fig><fig id="F15" position="float" orientation="portrait"><object-id xmlns:xlink="http://www.w3.org/1999/xlink" content-type="doi" xlink:type="simple">10.3897/zookeys.1114.85493.figure15</object-id><object-id xmlns:xlink="http://www.w3.org/1999/xlink" content-type="arpha" xlink:type="simple">DFF509CE-7270-528E-8B23-183DE9013AF2</object-id><label>Figure 15.</label><caption><p>Distribution map of new and revalidated <italic><tp:taxon-name><tp:taxon-name-part taxon-name-part-type="genus" reg="Sinopoda">Sinopoda</tp:taxon-name-part></tp:taxon-name></italic> species and its comparable species in Korea, Japan, and China. A circle indicates the new species and reinstated species; a triangle indicates the other recorded species.</p></caption><graphic xmlns:xlink="http://www.w3.org/1999/xlink" xlink:href="zookeys-1114-077_article-85493__-g015.jpg" position="float" orientation="portrait" xlink:type="simple" id="oo_719117.jpg"><uri content-type="original_file" xlink:type="simple">https://binary.pensoft.net/fig/719117</uri></graphic></fig><fig id="F1" position="float" orientation="portrait"><object-id xmlns:xlink="http://www.w3.org/1999/xlink" content-type="doi" xlink:type="simple">10.3897/zookeys.1114.85493.figure1</object-id><object-id xmlns:xlink="http://www.w3.org/1999/xlink" content-type="arpha" xlink:type="simple">7762AD4A-4507-5875-8EDB-533165BE3954</object-id><label>Figure 1.</label><caption><p><italic><tp:taxon-name><tp:taxon-name-part taxon-name-part-type="genus" reg="Sinopoda">Sinopoda</tp:taxon-name-part><tp:taxon-name-part taxon-name-part-type="species" reg="bigibba">bigibba</tp:taxon-name-part></tp:taxon-name></italic> sp. nov., male palp and female epigyne <bold>A–C</bold> male palp (<bold>A</bold> prolateral <bold>B</bold> ventral <bold>C</bold> retrolateral) <bold>D, E</bold> female copulatory organ from Is. Gukhwado (<bold>D</bold> ventral <bold>E</bold> dorsal) <bold>F, G</bold> female copulatory organ from Is. Gureopdo (<bold>F</bold> ventral <bold>G</bold> dorsal). Scale bars: 2.0 mm (<bold>A–C</bold>); 0.5 mm (<bold>D–G</bold>).</p></caption><graphic xmlns:xlink="http://www.w3.org/1999/xlink" xlink:href="zookeys-1114-077_article-85493__-g001.jpg" position="float" orientation="portrait" xlink:type="simple" id="oo_719103.jpg"><uri content-type="original_file" xlink:type="simple">https://binary.pensoft.net/fig/719103</uri></graphic></fig><fig id="F2" position="float" orientation="portrait"><object-id xmlns:xlink="http://www.w3.org/1999/xlink" content-type="doi" xlink:type="simple">10.3897/zookeys.1114.85493.figure2</object-id><object-id xmlns:xlink="http://www.w3.org/1999/xlink" content-type="arpha" xlink:type="simple">11B59C67-5FDB-5A38-A9AF-2FB2B7213B79</object-id><label>Figure 2.</label><caption><p><italic><tp:taxon-name><tp:taxon-name-part taxon-name-part-type="genus" reg="Sinopoda">Sinopoda</tp:taxon-name-part><tp:taxon-name-part taxon-name-part-type="species" reg="bigibba">bigibba</tp:taxon-name-part></tp:taxon-name></italic> sp. nov., illustrations of male palp and female epigyne <bold>A–C</bold> male palp (<bold>A</bold> prolateral <bold>B</bold> ventral <bold>C</bold> retrolateral) <bold>D, E</bold> female copulatory organ from Is. Gukhwado (<bold>D</bold> ventral <bold>E</bold> dorsal). Abbreviations: <bold>C</bold> conductor <bold><abbrev xmlns:xlink="http://www.w3.org/1999/xlink" xlink:title="dorsal retrolateral tibial apophysis" id="ABBRID0ELPAE" xlink:type="simple">dRTA</abbrev></bold> dorsal branch of retrolateral tibial apophysis <bold>E</bold> embolus <bold><abbrev xmlns:xlink="http://www.w3.org/1999/xlink" xlink:title="embolic apophysis" id="ABBRID0ESPAE" xlink:type="simple">EA</abbrev></bold> embolic apophysis <bold><abbrev xmlns:xlink="http://www.w3.org/1999/xlink" xlink:title="fusion bubble" id="ABBRID0EXPAE" xlink:type="simple">FB</abbrev></bold> fusion bubble <bold><abbrev xmlns:xlink="http://www.w3.org/1999/xlink" xlink:title="fertilization duct" id="ABBRID0E3PAE" xlink:type="simple">FD</abbrev></bold> fertilization duct <bold><abbrev xmlns:xlink="http://www.w3.org/1999/xlink" xlink:title="glandular appendage" id="ABBRID0EBQAE" xlink:type="simple">GA</abbrev></bold> glandular appendage <bold><abbrev xmlns:xlink="http://www.w3.org/1999/xlink" xlink:title="lateral lobes" id="ABBRID0EGQAE" xlink:type="simple">LL</abbrev></bold> lateral lobes <bold><abbrev xmlns:xlink="http://www.w3.org/1999/xlink" xlink:title="lobal septum" id="ABBRID0ELQAE" xlink:type="simple">LS</abbrev></bold> lobal septum <bold><abbrev xmlns:xlink="http://www.w3.org/1999/xlink" xlink:title="membranous sac" id="ABBRID0EQQAE" xlink:type="simple">MS</abbrev></bold> membranous duct <bold><abbrev xmlns:xlink="http://www.w3.org/1999/xlink" xlink:title="spermophore" id="ABBRID0EVQAE" xlink:type="simple">SP</abbrev></bold> spermophore <bold><abbrev xmlns:xlink="http://www.w3.org/1999/xlink" xlink:title="subtegulum" id="ABBRID0E1QAE" xlink:type="simple">ST</abbrev></bold> subtegulum <bold><abbrev xmlns:xlink="http://www.w3.org/1999/xlink" xlink:title="tegulum" id="ABBRID0E6QAE" xlink:type="simple">TE</abbrev></bold> tegulum <bold><abbrev xmlns:xlink="http://www.w3.org/1999/xlink" xlink:title="ventral retrolateral tibial apophysis" id="ABBRID0EERAE" xlink:type="simple">vRTA</abbrev></bold> ventral branch of retrolateral tibial apophysis. Scale bars: 2.0 mm (<bold>A–C</bold>); 0.5 mm (<bold>D, E</bold>).</p></caption><graphic xmlns:xlink="http://www.w3.org/1999/xlink" xlink:href="zookeys-1114-077_article-85493__-g002.jpg" position="float" orientation="portrait" xlink:type="simple" id="oo_719104.jpg"><uri content-type="original_file" xlink:type="simple">https://binary.pensoft.net/fig/719104</uri></graphic></fig></tp:treatment-sec><ref-list><ref id="B2"><mixed-citation xmlns:xlink="http://www.w3.org/1999/xlink" xlink:type="simple"><person-group><name name-style="western"><surname>Jäger</surname><given-names>P</given-names></name></person-group> (<year>1999</year>) <article-title><italic><tp:taxon-name><tp:taxon-name-part taxon-name-part-type="genus">Sinopoda</tp:taxon-name-part></tp:taxon-name></italic>, a new genus of <tp:taxon-name><tp:taxon-name-part taxon-name-part-type="subfamily">Heteropodinae</tp:taxon-name-part></tp:taxon-name> (<tp:taxon-name><tp:taxon-name-part taxon-name-part-type="order">Araneae</tp:taxon-name-part></tp:taxon-name>, <tp:taxon-name><tp:taxon-name-part taxon-name-part-type="family">Sparassidae</tp:taxon-name-part></tp:taxon-name>) from Asia.</article-title><source>The Journal of Arachnology</source><volume>27</volume>: <fpage>19</fpage>–<lpage>24</lpage>.</mixed-citation></ref><ref id="B3"><mixed-citation xmlns:xlink="http://www.w3.org/1999/xlink" xlink:type="simple"><person-group><name name-style="western"><surname>Jäger</surname><given-names>P</given-names></name><name name-style="western"><surname>Ono</surname><given-names>H</given-names></name></person-group> (<year>2000</year>) <article-title><tp:taxon-name><tp:taxon-name-part taxon-name-part-type="family">Sparassidae</tp:taxon-name-part></tp:taxon-name> of Japan. I. New species of <italic><tp:taxon-name><tp:taxon-name-part taxon-name-part-type="genus">Olios</tp:taxon-name-part></tp:taxon-name></italic>, <italic><tp:taxon-name><tp:taxon-name-part taxon-name-part-type="genus">Heteropoda</tp:taxon-name-part></tp:taxon-name></italic>, and <italic><tp:taxon-name><tp:taxon-name-part taxon-name-part-type="genus">Sinopoda</tp:taxon-name-part></tp:taxon-name></italic>, with notes on some known species (<tp:taxon-name><tp:taxon-name-part taxon-name-part-type="order">Araneae</tp:taxon-name-part></tp:taxon-name>: <tp:taxon-name><tp:taxon-name-part taxon-name-part-type="family">Sparassidae</tp:taxon-name-part></tp:taxon-name>: <tp:taxon-name><tp:taxon-name-part taxon-name-part-type="subfamily">Sparassinae</tp:taxon-name-part></tp:taxon-name> and <tp:taxon-name><tp:taxon-name-part taxon-name-part-type="subfamily">Heteropodinae</tp:taxon-name-part></tp:taxon-name>).</article-title><source>Acta Arachnologica</source><volume>49</volume>: <fpage>41</fpage>–<lpage>60</lpage>. <ext-link xlink:href="10.2476/asjaa.49.41" ext-link-type="doi" xlink:type="simple">https://doi.org/10.2476/asjaa.49.41</ext-link></mixed-citation></ref><ref id="B6"><mixed-citation xmlns:xlink="http://www.w3.org/1999/xlink" xlink:type="simple"><person-group><name name-style="western"><surname>Kim</surname><given-names>BW</given-names></name></person-group> (<year>2009</year>) <article-title>A review of the genus <italic><tp:taxon-name><tp:taxon-name-part taxon-name-part-type="genus">Sinopoda</tp:taxon-name-part></tp:taxon-name></italic> (<tp:taxon-name><tp:taxon-name-part taxon-name-part-type="class">Arachnida</tp:taxon-name-part></tp:taxon-name>: <tp:taxon-name><tp:taxon-name-part taxon-name-part-type="order">Araneae</tp:taxon-name-part></tp:taxon-name>: <tp:taxon-name><tp:taxon-name-part taxon-name-part-type="family">Sparassidae</tp:taxon-name-part></tp:taxon-name>) in Korea.</article-title><source>Korean Journal of Environmental Biology</source><volume>27</volume>(<issue>3</issue>): <fpage>237</fpage>–<lpage>243</lpage>.</mixed-citation></ref></ref-list></tp:taxon-treatment>
