# Supplementary material for: ﻿Taxonomic study on Sinopoda Jäger, 1999 (Araneae, Sparassidae, Heteropodinae), with three new species from Korea
Source: Zookeys. 2022 Jul 25;1114:77–104. doi: 10.3897/zookeys.1114.85493 (PMC9848605; doi:10.3897/zookeys.1114.85493)
Supplement: XML Treatment for Sinopoda jirisanensis [file zookeys.1114.85493-treatment4.xml]

<!DOCTYPE tp:taxon-treatment
  PUBLIC "-//TaxonX//DTD Taxonomic Treatment Publishing DTD v0 20100105//EN" "tax-treatment-NSO.dtd">
<tp:taxon-treatment xmlns:tp="http://www.plazi.org/taxpub"><tp:treatment-meta><kwd-group><label>Taxon classification</label><kwd>
                <named-content content-type="kingdom">Animalia</named-content>
              </kwd><kwd>
                <named-content content-type="order">Araneae</named-content>
              </kwd><kwd>
                <named-content content-type="family">Sparassidae</named-content>
              </kwd></kwd-group><mixed-citation publication-type="journal"><person-group><name><surname>Chae</surname><given-names>Junho</given-names></name><name><surname>Lee</surname><given-names>Jun-Gi</given-names></name><name><surname>Kim</surname><given-names>Sam-Kyu</given-names></name></person-group><article-title>﻿Taxonomic study on <italic><tp:taxon-name><tp:taxon-name-part taxon-name-part-type="genus" reg="Sinopoda">Sinopoda</tp:taxon-name-part></tp:taxon-name></italic> Jäger, 1999 (<tp:taxon-name><tp:taxon-name-part taxon-name-part-type="order">Araneae</tp:taxon-name-part></tp:taxon-name>, <tp:taxon-name><tp:taxon-name-part taxon-name-part-type="family">Sparassidae</tp:taxon-name-part></tp:taxon-name>, <tp:taxon-name><tp:taxon-name-part taxon-name-part-type="subfamily">Heteropodinae</tp:taxon-name-part></tp:taxon-name>), with three new species from Korea</article-title><source>Zookeys</source><day>25</day><month>07</month><year>2022</year><volume>1114</volume><fpage>77</fpage><lpage>104</lpage><pub-id pub-id-type="doi">10.3897/zookeys.1114.85493</pub-id></mixed-citation></tp:treatment-meta><tp:nomenclature><label>﻿</label><tp:taxon-name>
              <object-id xmlns:xlink="http://www.w3.org/1999/xlink" content-type="arpha" xlink:type="simple">312EE598-D86A-5EB5-A4C7-503C4BDBDCB1</object-id>
              <tp:taxon-name-part taxon-name-part-type="genus" reg="Sinopoda">Sinopoda</tp:taxon-name-part>
              <tp:taxon-name-part taxon-name-part-type="species" reg="jirisanensis">jirisanensis</tp:taxon-name-part>
            </tp:taxon-name><tp:taxon-authority>Kim &amp; Chae, 2013</tp:taxon-authority><xref ref-type="fig" rid="F7">Figs 7</xref><xref ref-type="fig" rid="F8">, 8</xref><xref ref-type="fig" rid="F9">, 9</xref><tp:nomenclature-citation-list><tp:nomenclature-citation><tp:taxon-name>
                  <tp:taxon-name-part taxon-name-part-type="genus" reg="Sinopoda">Sinopoda</tp:taxon-name-part>
                  <tp:taxon-name-part taxon-name-part-type="species" reg="jirisanensis">jirisanensis</tp:taxon-name-part>
                </tp:taxon-name><comment>Kim &amp; Chae, 2013: 184, figs 1–11 (type locality: Korea).</comment></tp:nomenclature-citation><tp:nomenclature-citation><tp:taxon-name>
                  <tp:taxon-name-part taxon-name-part-type="genus" reg="Heteropoda">Heteropoda</tp:taxon-name-part>
                  <tp:taxon-name-part taxon-name-part-type="species" reg="stellata">stellata</tp:taxon-name-part>
                </tp:taxon-name><comment>: Paik, 1968: 171, figs 3, 4, 22–29; 1978: 396, fig. 178.1–4 (<italic>nec</italic> Schenkel, 1963) (misidentification).</comment></tp:nomenclature-citation><tp:nomenclature-citation><tp:taxon-name>
                  <tp:taxon-name-part taxon-name-part-type="genus" reg="Sinopoda">Sinopoda</tp:taxon-name-part>
                  <tp:taxon-name-part taxon-name-part-type="species" reg="stellata">stellata</tp:taxon-name-part>
                </tp:taxon-name><comment>: Namkung, 2002: 498, fig. 40.2a, b; 2003: 501, fig. 40.2a, b (<italic>nec</italic> Schenkel, 1963) (misidentification).</comment></tp:nomenclature-citation><tp:nomenclature-citation><tp:taxon-name>
                  <tp:taxon-name-part taxon-name-part-type="genus" reg="Sinopoda">Sinopoda</tp:taxon-name-part>
                  <tp:taxon-name-part taxon-name-part-type="species" reg="stellatops">stellatops</tp:taxon-name-part>
                </tp:taxon-name><comment>: Kim, 2009: 242, figs 2A–D, 3D–F; <xref ref-type="bibr" rid="B8">Kim and Lee 2017</xref>: 59, fig. 33A–D (<italic>nec</italic> Jäger &amp; Ono, 2002) (misidentification).</comment></tp:nomenclature-citation><tp:nomenclature-citation><tp:taxon-name>
                  <tp:taxon-name-part taxon-name-part-type="genus" reg="Sinopoda">Sinopoda</tp:taxon-name-part>
                  <tp:taxon-name-part taxon-name-part-type="species" reg="forcipata">forcipata</tp:taxon-name-part>
                </tp:taxon-name><comment>: <xref ref-type="bibr" rid="B17">Yoo et al. 2015</xref>: 78 (synonymization).</comment></tp:nomenclature-citation></tp:nomenclature-citation-list></tp:nomenclature><tp:treatment-sec sec-type="type material" id="SECID0ERDBG"><title>Type material.</title><p><bold><italic>Holotype</italic></bold> ♂ <bold>Republic Of Korea</bold>: Jeollabuk-do, Namwon-si, Sannae-myeon; <named-content xmlns:xlink="http://www.w3.org/1999/xlink" content-type="dwc:verbatimCoordinates" xlink:type="simple"><named-content content-type="geo-json" specific-use="{&#34;type&#34;:&#34;Point&#34;,&#34;coordinates&#34;:[127.584167,35.385667]}" id="NCID0EBEBG" xlink:type="simple">35°23.14'N, 127°35.05'E</named-content></named-content>; 20 Jun. 2013; J. Chae leg (lost). <bold><italic>Neotype</italic></bold> ♂ Jeollabuk-do, Namwon-si, Sannae-myeon, <abbrev xmlns:xlink="http://www.w3.org/1999/xlink" xlink:title="metatarsus" id="ABBRID0EJEBG" xlink:type="simple">Mt</abbrev>. Jirisan, leaf litter slope of mixed forest; <named-content xmlns:xlink="http://www.w3.org/1999/xlink" content-type="dwc:verbatimCoordinates" xlink:type="simple"><named-content content-type="geo-json" specific-use="{&#34;type&#34;:&#34;Point&#34;,&#34;coordinates&#34;:[127.584667,35.385167]}" id="NCID0EQEBG" xlink:type="simple">35°23.11'N, 127°35.08'E</named-content></named-content>; ca. 501 m; 2 Jun. 2020; J. Chae leg. <bold><italic><tp:taxon-name><tp:taxon-name-part taxon-name-part-type="genus" reg="Paraneotypes">Paraneotypes</tp:taxon-name-part></tp:taxon-name></italic></bold> 1 ♀ same data as neotype. 1 ♂ 1 ♀ same data as neotype except collecting data: 13 Aug. 2013. 1 ♂ 1 ♀ Jeollabuk-do, Jinan-gun, Jucheon-myeon, leaf litter slope of mixed forest; <named-content xmlns:xlink="http://www.w3.org/1999/xlink" content-type="dwc:verbatimCoordinates" xlink:type="simple"><named-content content-type="geo-json" specific-use="{&#34;type&#34;:&#34;Point&#34;,&#34;coordinates&#34;:[127.415833,35.975000]}" id="NCID0EAFBG" xlink:type="simple">35°58.50'N, 127°24.95'E</named-content></named-content>; ca. 298 m; 20 May. 2020; J. H. Sohn leg. 2 ♂♂ 1 ♀ Chungcheongbuk-do, Danyang-gun, <abbrev xmlns:xlink="http://www.w3.org/1999/xlink" xlink:title="metatarsus" id="ABBRID0EFFBG" xlink:type="simple">Mt</abbrev>. Sobaeksan, mixed forest; <named-content xmlns:xlink="http://www.w3.org/1999/xlink" content-type="dwc:verbatimCoordinates" xlink:type="simple"><named-content content-type="geo-json" specific-use="{&#34;type&#34;:&#34;Point&#34;,&#34;coordinates&#34;:[128.431333,36.959333]}" id="NCID0EMFBG" xlink:type="simple">36°57.56'N, 128°25.88'E</named-content></named-content>; ca. 518 m; 30 Apr. 2021; J. G. Lee &amp; J. H. Lee leg. 4 ♂♂ 1 ♀ Gyeongsangbuk-do, Bonghwa-gun, <abbrev xmlns:xlink="http://www.w3.org/1999/xlink" xlink:title="metatarsus" id="ABBRID0ERFBG" xlink:type="simple">Mt</abbrev>. Gakhwasan, bottom of mixed forest; <named-content xmlns:xlink="http://www.w3.org/1999/xlink" content-type="dwc:verbatimCoordinates" xlink:type="simple"><named-content content-type="geo-json" specific-use="{&#34;type&#34;:&#34;Point&#34;,&#34;coordinates&#34;:[128.905833,36.991333]}" id="NCID0EYFBG" xlink:type="simple">36°59.48'N, 128°54.35'E</named-content></named-content>; ca. 725 m; 8 Jul. 2019; J. G. Lee leg. 1 ♀ Gangwon-do, Pyeongchang-gun, <abbrev xmlns:xlink="http://www.w3.org/1999/xlink" xlink:title="metatarsus" id="ABBRID0E4FBG" xlink:type="simple">Mt</abbrev>. Odaesan, mixed forest nearby wooded valley; <named-content xmlns:xlink="http://www.w3.org/1999/xlink" content-type="dwc:verbatimCoordinates" xlink:type="simple"><named-content content-type="geo-json" specific-use="{&#34;type&#34;:&#34;Point&#34;,&#34;coordinates&#34;:[128.584167,37.741833]}" id="NCID0EEGBG" xlink:type="simple">37°44.51'N, 128°35.05'E</named-content></named-content>; ca. 682 m; 18 Sep. 2020; S. K. Kim leg.</p></tp:treatment-sec><tp:treatment-sec sec-type="diagnosis" id="SECID0EJGBG"><title>Diagnosis.</title><p>This species can be distinguished from other congeners by the combination of following characteristics: Male―embolus without membranous flange; embolic apophysis distally with ventrally folded membranous extension; tegulum oval, slightly covered proximal portion of embolus; spermophore slightly curved; <abbrev xmlns:xlink="http://www.w3.org/1999/xlink" xlink:title="dorsal retrolateral tibial apophysis" id="ABBRID0EPGBG" xlink:type="simple">dRTA</abbrev> finger-like and slightly curved; <abbrev xmlns:xlink="http://www.w3.org/1999/xlink" xlink:title="ventral retrolateral tibial apophysis" id="ABBRID0ETGBG" xlink:type="simple">vRTA</abbrev> blunt triangular. Female―lateral lobes anteriorly fused without median furrow, posteromedially with indentation; anterolateral margin of lateral lobes slightly concave, posterior margin without humps; lobal septum ~ 1/5 as wide as epigynal field width, anteriorly blunt; posterior part of vulva laterally elongated, round; glandular appendages thick, linear, and distally blunt, as long as posterior part of vulva.</p></tp:treatment-sec><tp:treatment-sec sec-type="description" id="SECID0EXGBG"><title>Description.</title><p><bold>Male (<italic>neotype</italic>) Measurements</bold>: Total length: 12.46, <abbrev xmlns:xlink="http://www.w3.org/1999/xlink" xlink:title="prosoma length" id="ABBRID0ECHBG" xlink:type="simple">PL</abbrev>: 6.18, <abbrev xmlns:xlink="http://www.w3.org/1999/xlink" xlink:title="prosoma width" id="ABBRID0EGHBG" xlink:type="simple">PW</abbrev>: 5.60, <abbrev xmlns:xlink="http://www.w3.org/1999/xlink" xlink:title="opisthosoma length" id="ABBRID0EKHBG" xlink:type="simple">OL</abbrev>: 6.28, <abbrev xmlns:xlink="http://www.w3.org/1999/xlink" xlink:title="opisthosoma width" id="ABBRID0EOHBG" xlink:type="simple">OW</abbrev>: 3.52, <abbrev xmlns:xlink="http://www.w3.org/1999/xlink" xlink:title="anterior width of prosoma" id="ABBRID0ESHBG" xlink:type="simple">AW</abbrev>: 2.75. <bold><italic>Eyes</italic></bold>: <abbrev xmlns:xlink="http://www.w3.org/1999/xlink" xlink:title="anterior median eyes" id="ABBRID0EZHBG" xlink:type="simple">AME</abbrev>: 0.22, <abbrev xmlns:xlink="http://www.w3.org/1999/xlink" xlink:title="anterior lateral eyes" id="ABBRID0E4HBG" xlink:type="simple">ALE</abbrev>: 0.37, <abbrev xmlns:xlink="http://www.w3.org/1999/xlink" xlink:title="posterior median eyes" id="ABBRID0EBIBG" xlink:type="simple">PME</abbrev>: 0.28, <abbrev xmlns:xlink="http://www.w3.org/1999/xlink" xlink:title="posterior lateral eyes" id="ABBRID0EFIBG" xlink:type="simple">PLE</abbrev>: 0.40, <abbrev xmlns:xlink="http://www.w3.org/1999/xlink" xlink:title="interval of AME and AME" id="ABBRID0EJIBG" xlink:type="simple">AME–AME</abbrev>: 0.22, <abbrev xmlns:xlink="http://www.w3.org/1999/xlink" xlink:title="interval of AME and ALE" id="ABBRID0ENIBG" xlink:type="simple">AME–ALE</abbrev>: 0.10, <abbrev xmlns:xlink="http://www.w3.org/1999/xlink" xlink:title="interval of PME and PME" id="ABBRID0ERIBG" xlink:type="simple">PME–PME</abbrev>: 0.27, <abbrev xmlns:xlink="http://www.w3.org/1999/xlink" xlink:title="interval of PME and PLE" id="ABBRID0EVIBG" xlink:type="simple">PME–PLE</abbrev>: 0.46, <abbrev xmlns:xlink="http://www.w3.org/1999/xlink" xlink:title="interval of AME and PME" id="ABBRID0EZIBG" xlink:type="simple">AME–PME</abbrev>: 0.41, <abbrev xmlns:xlink="http://www.w3.org/1999/xlink" xlink:title="interval of ALE and PLE" id="ABBRID0E4IBG" xlink:type="simple">ALE–PLE</abbrev>: 0.36, <abbrev xmlns:xlink="http://www.w3.org/1999/xlink" xlink:title="clypeus height at AME" id="ABBRID0EBJBG" xlink:type="simple">clypeus AME</abbrev>: 0.20, <abbrev xmlns:xlink="http://www.w3.org/1999/xlink" xlink:title="clypeus height at ALE" id="ABBRID0EFJBG" xlink:type="simple">clypeus ALE</abbrev>: 0.23. <bold><italic>Palp</italic></bold>: 9.89 (3.20, 1.49, 2.20, 3.00). <bold><italic>Legs</italic></bold>: I 32.12 (8.19, 3.09, 8.67, 9.59, 2.58), II 36.31 (9.59, 3.48, 9.78, 10.94, 2.52), III 26.14 (7.21, 2.66, 6.95, 7.32, 2.00), IV 29.51 (7.94, 2.84, 7.57, 8.79, 2.37). Leg formula: II-I-IV-III. <bold>Spination: <italic>Palp</italic></bold>: 131, 101, 2011, 1000. <bold><italic>Legs</italic></bold>: <abbrev xmlns:xlink="http://www.w3.org/1999/xlink" xlink:title="femur" id="ABBRID0EWJBG" xlink:type="simple">Fe</abbrev> I–II 323, III 322/323, IV 321; <abbrev xmlns:xlink="http://www.w3.org/1999/xlink" xlink:title="patella" id="ABBRID0E1JBG" xlink:type="simple">Pa</abbrev> I 101/001, II–III 101, IV 001, <abbrev xmlns:xlink="http://www.w3.org/1999/xlink" xlink:title="tibia" id="ABBRID0E5JBG" xlink:type="simple">Ti</abbrev> I–II 1318, III 2326, IV 2226/2326, <abbrev xmlns:xlink="http://www.w3.org/1999/xlink" xlink:title="metatarsus" id="ABBRID0ECKBG" xlink:type="simple">Mt</abbrev> I 1014/1013, II 1014, III–IV 3036. <bold><italic>Chelicerae</italic></bold>: furrow with three anterior and four posterior teeth.</p><p><bold><italic>Palp</italic></bold>: As per diagnosis (Figs <xref ref-type="fig" rid="F7">7A–C</xref>, <xref ref-type="fig" rid="F8">8A–C</xref>). Embolus slender, arising from tegulum at 6:30–7-o’clock-position, approximately long as embolic apophysis, distally slightly curved Embolic apophysis wider than embolus, curved perpendicularly. Conductor arising from tegulum at 12:00–12:30-o’ clock-position. Spermophore slightly curved in ventral view. <abbrev xmlns:xlink="http://www.w3.org/1999/xlink" xlink:title="dorsal retrolateral tibial apophysis" id="ABBRID0EYKBG" xlink:type="simple">dRTA</abbrev> longer than <abbrev xmlns:xlink="http://www.w3.org/1999/xlink" xlink:title="ventral retrolateral tibial apophysis" id="ABBRID0E3KBG" xlink:type="simple">vRTA</abbrev> and curved outwardly in ventral view. <abbrev xmlns:xlink="http://www.w3.org/1999/xlink" xlink:title="ventral retrolateral tibial apophysis" id="ABBRID0EALBG" xlink:type="simple">vRTA</abbrev> wider than <abbrev xmlns:xlink="http://www.w3.org/1999/xlink" xlink:title="dorsal retrolateral tibial apophysis" id="ABBRID0EELBG" xlink:type="simple">dRTA</abbrev>.</p><fig id="F7" position="float" orientation="portrait"><object-id xmlns:xlink="http://www.w3.org/1999/xlink" content-type="doi" xlink:type="simple">10.3897/zookeys.1114.85493.figure7</object-id><object-id xmlns:xlink="http://www.w3.org/1999/xlink" content-type="arpha" xlink:type="simple">9B81866F-562D-5130-AC7D-C785FF27B139</object-id><label>Figure 7.</label><caption><p><italic><tp:taxon-name><tp:taxon-name-part taxon-name-part-type="genus" reg="Sinopoda">Sinopoda</tp:taxon-name-part><tp:taxon-name-part taxon-name-part-type="species" reg="jirisanensis">jirisanensis</tp:taxon-name-part></tp:taxon-name></italic> Kim &amp; Chae, 2013, male palp and female epigyne <bold>A–C</bold> male palp (<bold>A</bold> prolateral <bold>B</bold> ventral <bold>C</bold> retrolateral) <bold>D, E</bold> female copulatory organ from <abbrev xmlns:xlink="http://www.w3.org/1999/xlink" xlink:title="metatarsus" id="ABBRID0EFMBG" xlink:type="simple">Mt</abbrev>. Jirisan (<bold>D</bold> ventral <bold>E</bold> dorsal) <bold>F, G</bold> female copulatory organ from Jinan-gun (<bold>F</bold> ventral <bold>G</bold> dorsal). Scale bars: 2.0 mm (<bold>A–C</bold>); 0.5 mm (<bold>D–G</bold>).</p></caption><graphic xmlns:xlink="http://www.w3.org/1999/xlink" xlink:href="zookeys-1114-077_article-85493__-g007.jpg" position="float" orientation="portrait" xlink:type="simple" id="oo_719109.jpg"><uri content-type="original_file" xlink:type="simple">https://binary.pensoft.net/fig/719109</uri></graphic></fig><fig id="F8" position="float" orientation="portrait"><object-id xmlns:xlink="http://www.w3.org/1999/xlink" content-type="doi" xlink:type="simple">10.3897/zookeys.1114.85493.figure8</object-id><object-id xmlns:xlink="http://www.w3.org/1999/xlink" content-type="arpha" xlink:type="simple">3CEEDC48-C258-57F9-8EC2-A7CA03068DEB</object-id><label>Figure 8.</label><caption><p><italic><tp:taxon-name><tp:taxon-name-part taxon-name-part-type="genus" reg="Sinopoda">Sinopoda</tp:taxon-name-part><tp:taxon-name-part taxon-name-part-type="species" reg="jirisanensis">jirisanensis</tp:taxon-name-part></tp:taxon-name></italic> Kim &amp; Chae, 2013, illustrations of male palp and female epigyne <bold>A–C</bold> male palp (<bold>A</bold> prolateral <bold>B</bold> ventral <bold>C</bold> retrolateral) <bold>D, E</bold> female copulatory organ from <abbrev xmlns:xlink="http://www.w3.org/1999/xlink" xlink:title="metatarsus" id="ABBRID0EZNBG" xlink:type="simple">Mt</abbrev>. Jirisan (<bold>D</bold> ventral <bold>E</bold> dorsal). Abbreviations: <bold>AB</bold> anterior band <bold>C</bold> conductor <bold><abbrev xmlns:xlink="http://www.w3.org/1999/xlink" xlink:title="dorsal retrolateral tibial apophysis" id="ABBRID0EGOBG" xlink:type="simple">dRTA</abbrev></bold> dorsal branch of retrolateral tibial apophysis <bold>E</bold> embolus <bold><abbrev xmlns:xlink="http://www.w3.org/1999/xlink" xlink:title="embolic apophysis" id="ABBRID0ENOBG" xlink:type="simple">EA</abbrev></bold> embolic apophysis <bold><abbrev xmlns:xlink="http://www.w3.org/1999/xlink" xlink:title="epigynal pocket" id="ABBRID0ESOBG" xlink:type="simple">EP</abbrev></bold> epigynal pocket <bold><abbrev xmlns:xlink="http://www.w3.org/1999/xlink" xlink:title="fertilization duct" id="ABBRID0EXOBG" xlink:type="simple">FD</abbrev></bold> fertilization duct <bold><abbrev xmlns:xlink="http://www.w3.org/1999/xlink" xlink:title="glandular appendage" id="ABBRID0E3OBG" xlink:type="simple">GA</abbrev></bold> glandular appendage <bold><abbrev xmlns:xlink="http://www.w3.org/1999/xlink" xlink:title="lateral lobes" id="ABBRID0EBPBG" xlink:type="simple">LL</abbrev></bold> lateral lobes <bold><abbrev xmlns:xlink="http://www.w3.org/1999/xlink" xlink:title="lobal septum" id="ABBRID0EGPBG" xlink:type="simple">LS</abbrev></bold> lobal septum <bold><abbrev xmlns:xlink="http://www.w3.org/1999/xlink" xlink:title="membranous sac" id="ABBRID0ELPBG" xlink:type="simple">MS</abbrev></bold> membranous duct <bold><abbrev xmlns:xlink="http://www.w3.org/1999/xlink" xlink:title="spermophore" id="ABBRID0EQPBG" xlink:type="simple">SP</abbrev></bold> spermophore <bold><abbrev xmlns:xlink="http://www.w3.org/1999/xlink" xlink:title="slit sensillum" id="ABBRID0EVPBG" xlink:type="simple">SS</abbrev></bold> slit sensillum <bold><abbrev xmlns:xlink="http://www.w3.org/1999/xlink" xlink:title="subtegulum" id="ABBRID0E1PBG" xlink:type="simple">ST</abbrev></bold> subtegulum <bold><abbrev xmlns:xlink="http://www.w3.org/1999/xlink" xlink:title="tegulum" id="ABBRID0E6PBG" xlink:type="simple">TE</abbrev></bold> tegulum <bold><abbrev xmlns:xlink="http://www.w3.org/1999/xlink" xlink:title="ventral retrolateral tibial apophysis" id="ABBRID0EEQBG" xlink:type="simple">vRTA</abbrev></bold> ventral branch of retrolateral tibial apophysis. Scale bars: 2.0 mm (<bold>A–C</bold>); 0.5 mm (<bold>D, E</bold>).</p></caption><graphic xmlns:xlink="http://www.w3.org/1999/xlink" xlink:href="zookeys-1114-077_article-85493__-g008.jpg" position="float" orientation="portrait" xlink:type="simple" id="oo_719110.jpg"><uri content-type="original_file" xlink:type="simple">https://binary.pensoft.net/fig/719110</uri></graphic></fig><p><bold>Coloration in ethanol.</bold> (Fig. <xref ref-type="fig" rid="F9">9A, B</xref>): Carapace yellowish brown, lateral margin with dark brown marks, posterior portion lined with dark brown hairs, posterior margin with pale yellow horizontal band. Cervical groove, radial groove, median groove distinct, dark brown. Sternum pale yellow. <bold><italic>Opisthosoma</italic></bold>: dorsally covered with khaki brown hairs, anterior portion with pair of black irregular marks laterally and yellow longitudinal stripe medially, median portion with black spots on muscle sigillae, ventrally pale khaki, with two dark green longitudinal stripes. <bold><italic>Chelicerae</italic></bold>: reddish brown. <bold><italic>Palp and legs</italic></bold>: pale yellow.</p><fig id="F9" position="float" orientation="portrait"><object-id xmlns:xlink="http://www.w3.org/1999/xlink" content-type="doi" xlink:type="simple">10.3897/zookeys.1114.85493.figure9</object-id><object-id xmlns:xlink="http://www.w3.org/1999/xlink" content-type="arpha" xlink:type="simple">0733B27A-01C5-5EB3-99C0-976AD8A0B57A</object-id><label>Figure 9.</label><caption><p><italic><tp:taxon-name><tp:taxon-name-part taxon-name-part-type="genus" reg="Sinopoda">Sinopoda</tp:taxon-name-part><tp:taxon-name-part taxon-name-part-type="species" reg="jirisanensis">jirisanensis</tp:taxon-name-part></tp:taxon-name></italic> Kim &amp; Chae, 2013, habitus in ethanol <bold>A, B</bold> male neotype (<bold>A</bold> dorsal <bold>B</bold> ventral) <bold>C, D</bold> female paraneotype from <abbrev xmlns:xlink="http://www.w3.org/1999/xlink" xlink:title="metatarsus" id="ABBRID0E4RBG" xlink:type="simple">Mt</abbrev>. Jirisan (<bold>C</bold> dorsal <bold>D</bold> ventral). Scale bars: 5.0 mm.</p></caption><graphic xmlns:xlink="http://www.w3.org/1999/xlink" xlink:href="zookeys-1114-077_article-85493__-g009.jpg" position="float" orientation="portrait" xlink:type="simple" id="oo_719111.jpg"><uri content-type="original_file" xlink:type="simple">https://binary.pensoft.net/fig/719111</uri></graphic></fig><p><bold>Coloration of live specimen.</bold> (Fig. <xref ref-type="fig" rid="F14">14A, E</xref>): <bold><italic>Prosoma</italic></bold>: Carapace pale brown, medially with yellow hairs and dark brown hairs making radial pattern on thoracic area. <bold><italic>Opisthosoma</italic></bold>: khaki brown, anteromedially with yellow hairs, medially with four black spots on muscle sigillae. <bold><italic>Palp and legs</italic></bold>: yellowish brown, spine with dark brown ring pattern.</p><p><bold>Variation. Male (<italic>n</italic> = 10) Measurements</bold>: Total length: 10.50–14.90, <abbrev xmlns:xlink="http://www.w3.org/1999/xlink" xlink:title="prosoma length" id="ABBRID0ECTBG" xlink:type="simple">PL</abbrev>: 5.53–7.14, <abbrev xmlns:xlink="http://www.w3.org/1999/xlink" xlink:title="prosoma width" id="ABBRID0EGTBG" xlink:type="simple">PW</abbrev>: 4.86–5.99, <abbrev xmlns:xlink="http://www.w3.org/1999/xlink" xlink:title="opisthosoma length" id="ABBRID0EKTBG" xlink:type="simple">OL</abbrev>: 4.97–7.76, <abbrev xmlns:xlink="http://www.w3.org/1999/xlink" xlink:title="opisthosoma width" id="ABBRID0EOTBG" xlink:type="simple">OW</abbrev>: 2.97–4.96, <abbrev xmlns:xlink="http://www.w3.org/1999/xlink" xlink:title="anterior width of prosoma" id="ABBRID0ESTBG" xlink:type="simple">AW</abbrev>: 2.60–3.33, Leg I: 27.63–33.35.</p><p><bold>Female (<italic>paraneotype</italic>) Measurements</bold>: Total length: 15.85, <abbrev xmlns:xlink="http://www.w3.org/1999/xlink" xlink:title="prosoma length" id="ABBRID0E4TBG" xlink:type="simple">PL</abbrev>: 6.59, <abbrev xmlns:xlink="http://www.w3.org/1999/xlink" xlink:title="prosoma width" id="ABBRID0EBUBG" xlink:type="simple">PW</abbrev>: 5.63, <abbrev xmlns:xlink="http://www.w3.org/1999/xlink" xlink:title="opisthosoma length" id="ABBRID0EFUBG" xlink:type="simple">OL</abbrev>: 9.26, <abbrev xmlns:xlink="http://www.w3.org/1999/xlink" xlink:title="opisthosoma width" id="ABBRID0EJUBG" xlink:type="simple">OW</abbrev>: 6.73, <abbrev xmlns:xlink="http://www.w3.org/1999/xlink" xlink:title="anterior width of prosoma" id="ABBRID0ENUBG" xlink:type="simple">AW</abbrev>: 3.53. <bold><italic>Eyes</italic></bold>: <abbrev xmlns:xlink="http://www.w3.org/1999/xlink" xlink:title="anterior median eyes" id="ABBRID0EUUBG" xlink:type="simple">AME</abbrev>: 0.26, <abbrev xmlns:xlink="http://www.w3.org/1999/xlink" xlink:title="anterior lateral eyes" id="ABBRID0EYUBG" xlink:type="simple">ALE</abbrev>: 0.39, <abbrev xmlns:xlink="http://www.w3.org/1999/xlink" xlink:title="posterior median eyes" id="ABBRID0E3UBG" xlink:type="simple">PME</abbrev>: 0.27, <abbrev xmlns:xlink="http://www.w3.org/1999/xlink" xlink:title="posterior lateral eyes" id="ABBRID0EAVBG" xlink:type="simple">PLE</abbrev>: 0.36, <abbrev xmlns:xlink="http://www.w3.org/1999/xlink" xlink:title="interval of AME and AME" id="ABBRID0EEVBG" xlink:type="simple">AME–AME</abbrev>: 0.29, <abbrev xmlns:xlink="http://www.w3.org/1999/xlink" xlink:title="interval of AME and ALE" id="ABBRID0EIVBG" xlink:type="simple">AME–ALE</abbrev>: 0.19, <abbrev xmlns:xlink="http://www.w3.org/1999/xlink" xlink:title="interval of PME and PME" id="ABBRID0EMVBG" xlink:type="simple">PME–PME</abbrev>: 0.40, <abbrev xmlns:xlink="http://www.w3.org/1999/xlink" xlink:title="interval of PME and PLE" id="ABBRID0EQVBG" xlink:type="simple">PME–PLE</abbrev>: 0.52, <abbrev xmlns:xlink="http://www.w3.org/1999/xlink" xlink:title="interval of AME and PME" id="ABBRID0EUVBG" xlink:type="simple">AME–PME</abbrev>: 0.45, <abbrev xmlns:xlink="http://www.w3.org/1999/xlink" xlink:title="interval of ALE and PLE" id="ABBRID0EYVBG" xlink:type="simple">ALE–PLE</abbrev>: 0.48, <abbrev xmlns:xlink="http://www.w3.org/1999/xlink" xlink:title="clypeus height at AME" id="ABBRID0E3VBG" xlink:type="simple">clypeus AME</abbrev>: 0.28, <abbrev xmlns:xlink="http://www.w3.org/1999/xlink" xlink:title="clypeus height at ALE" id="ABBRID0EAWBG" xlink:type="simple">clypeus ALE</abbrev>: 0.29. <bold><italic>Palp</italic></bold>: 8.28 (2.46, 1.42, 1.83, 2.57). <bold><italic>Legs</italic></bold>: I 21.52 (6.07, 2.66, 5.50, 5.45, 1.84), II 23.83 (6.88, 2.90, 6.15, 5.89, 2.01), III 19.65 (5.84, 2.48, 5.03, 4.78, 1.52), IV 21.63 (5.90, 2.33, 5.39, 6.03, 1.98). Leg formula: II-IV-I-III. <bold>Spination: <italic>Palp</italic></bold>: 131, 101, 2121, 1014. <bold><italic>Legs</italic></bold>: <abbrev xmlns:xlink="http://www.w3.org/1999/xlink" xlink:title="femur" id="ABBRID0ERWBG" xlink:type="simple">Fe</abbrev> I–III 323, IV 321, <abbrev xmlns:xlink="http://www.w3.org/1999/xlink" xlink:title="patella" id="ABBRID0EVWBG" xlink:type="simple">Pa</abbrev> I–IV 101, <abbrev xmlns:xlink="http://www.w3.org/1999/xlink" xlink:title="tibia" id="ABBRID0EZWBG" xlink:type="simple">Ti</abbrev> I 1218/1018, II 1118/1218, III 2226, IV 2326, <abbrev xmlns:xlink="http://www.w3.org/1999/xlink" xlink:title="metatarsus" id="ABBRID0E4WBG" xlink:type="simple">Mt</abbrev> I–II 1014, III 2326, IV 3036. <bold><italic>Chelicerae</italic></bold>: furrow with three anterior and four posterior teeth.</p><p><bold><italic>Copulatory organ</italic></bold>: As per diagnosis (Figs <xref ref-type="fig" rid="F7">7D, E</xref>, <xref ref-type="fig" rid="F8">8D, E</xref>). Epigynal field wide as long, with two anterior bands and slit sensilla, posteriorly with median indentation. Epigynal pockets running from posterolaterally to anteromedially. Internal duct system long as wide, anteriorly slightly bulging, posterior part wide as anterior part, laterally elongated roundly. Median part of vulva longer than posterior part. Fertilization ducts pointing posterolaterally.</p><p><bold>Coloration in ethanol.</bold> (Fig. <xref ref-type="fig" rid="F9">9C, D</xref>): Generally similar to male, but with dark coloration and distinct patterns. Carapace with dark brown hairs making radial pattern on thoracic area. Opisthosoma dark brown, dorsally with longitudinal ivory stripe anteromedially, black round spots on muscle sigillae, two ivory-colored chevrons and thin horizontal mark posteromedially, laterally with small irregular ivory marks.</p><p><bold>Coloration of live specimen.</bold> (Fig. <xref ref-type="fig" rid="F14">14B–D</xref>): Generally similar to male, but with reddish coloration and distinct patterns. Lateral margin of carapace with dark brown marks. Opisthosoma dark grey, dorsally with longitudinal ivory stripe anteromedially, black round spots on muscle sigillae, two ivory chevrons and thin horizontal mark posteromedially, laterally with small irregular ivory marks.</p><p><bold>Variation. Female (<italic>n</italic> = 7) Measurements</bold>: Total length: 10.50–14.90, <abbrev xmlns:xlink="http://www.w3.org/1999/xlink" xlink:title="prosoma length" id="ABBRID0EKYBG" xlink:type="simple">PL</abbrev>: 5.53–7.14, <abbrev xmlns:xlink="http://www.w3.org/1999/xlink" xlink:title="prosoma width" id="ABBRID0EOYBG" xlink:type="simple">PW</abbrev>: 4.86–5.99, <abbrev xmlns:xlink="http://www.w3.org/1999/xlink" xlink:title="opisthosoma length" id="ABBRID0ESYBG" xlink:type="simple">OL</abbrev>: 4.97–7.76, <abbrev xmlns:xlink="http://www.w3.org/1999/xlink" xlink:title="opisthosoma width" id="ABBRID0EWYBG" xlink:type="simple">OW</abbrev>: 2.97–4.96, Leg I: 27.63–33.35.</p><p>In some specimens, some variations are observed in which the internal duct system is wide as long without medial protuberance and the posterior part is distinctly curved toward the dorsal direction. Intraspecific variations were observed in the shape of lateral lobes and the width of lobal septum (Fig. <xref ref-type="fig" rid="F7">7F, G</xref>).</p></tp:treatment-sec><tp:treatment-sec sec-type="distribution" id="SECID0EAZBG"><title>Distribution.</title><p>Republic of Korea (<abbrev xmlns:xlink="http://www.w3.org/1999/xlink" xlink:title="metatarsus" id="ABBRID0EGZBG" xlink:type="simple">Mt</abbrev>. Jirisan, <abbrev xmlns:xlink="http://www.w3.org/1999/xlink" xlink:title="metatarsus" id="ABBRID0EKZBG" xlink:type="simple">Mt</abbrev>. Sobaeksan, Jinan-gun, <abbrev xmlns:xlink="http://www.w3.org/1999/xlink" xlink:title="metatarsus" id="ABBRID0EOZBG" xlink:type="simple">Mt</abbrev>. Gakhwasan, and <abbrev xmlns:xlink="http://www.w3.org/1999/xlink" xlink:title="metatarsus" id="ABBRID0ESZBG" xlink:type="simple">Mt</abbrev>. Odaesan) (Fig. <xref ref-type="fig" rid="F15">15</xref>).</p></tp:treatment-sec><tp:treatment-sec sec-type="remarks" id="SECID0E1ZBG"><title>Remarks.</title><p>It is known that the holotype and paratype were lost due to fire in the depository (JooPil Spider Museum, Namyangju-si, Korea). For taxonomic stability of the species, we designate the neotype and paraneotypes of this species. Some of these materials were collected from the same locality as holotype.</p><p><italic><tp:taxon-name><tp:taxon-name-part taxon-name-part-type="genus" reg="Sinopoda">Sinopoda</tp:taxon-name-part><tp:taxon-name-part taxon-name-part-type="species" reg="jirisanensis">jirisanensis</tp:taxon-name-part></tp:taxon-name></italic> Kim &amp; Chae, 2013 was synonymized to <italic><tp:taxon-name><tp:taxon-name-part taxon-name-part-type="genus" reg="Sinopoda">Sinopoda</tp:taxon-name-part><tp:taxon-name-part taxon-name-part-type="species" reg="forcipata">forcipata</tp:taxon-name-part></tp:taxon-name></italic> (Karsch, 1881) (<xref ref-type="bibr" rid="B17">Yoo et al. 2015</xref>: 6), however <italic><tp:taxon-name><tp:taxon-name-part taxon-name-part-type="genus" reg="Sinopoda">S.</tp:taxon-name-part><tp:taxon-name-part taxon-name-part-type="species" reg="jirisanensis">jirisanensis</tp:taxon-name-part></tp:taxon-name></italic> can be easily distinguished from <italic><tp:taxon-name><tp:taxon-name-part taxon-name-part-type="genus" reg="Sinopoda">S.</tp:taxon-name-part><tp:taxon-name-part taxon-name-part-type="species" reg="forcipata">forcipata</tp:taxon-name-part></tp:taxon-name></italic> (<xref ref-type="bibr" rid="B2">Jäger 1999</xref>: 20, figs 1–4, 6–7; <xref ref-type="bibr" rid="B3">Jäger and Ono 2000</xref>: 52, figs 27–34) by the following characteristics: 1) embolus consistently slender, without membranous flange (distally broadened with membranous flange in <italic><tp:taxon-name><tp:taxon-name-part taxon-name-part-type="genus" reg="Sinopoda">S.</tp:taxon-name-part><tp:taxon-name-part taxon-name-part-type="species" reg="forcipata">forcipata</tp:taxon-name-part></tp:taxon-name></italic>), 2) distal portion of embolic apophysis distinctly longer than anterior width of subtegulum, with folded extension (slightly shorter than anterior width of subtegulum, without folded extension in <italic><tp:taxon-name><tp:taxon-name-part taxon-name-part-type="genus" reg="Sinopoda">S.</tp:taxon-name-part><tp:taxon-name-part taxon-name-part-type="species" reg="forcipata">forcipata</tp:taxon-name-part></tp:taxon-name></italic>), 3) <abbrev xmlns:xlink="http://www.w3.org/1999/xlink" xlink:title="dorsal retrolateral tibial apophysis" id="ABBRID0EP3BG" xlink:type="simple">dRTA</abbrev> distinctly shorter than tibia (as long as tibia in <italic><tp:taxon-name><tp:taxon-name-part taxon-name-part-type="genus" reg="Sinopoda">S.</tp:taxon-name-part><tp:taxon-name-part taxon-name-part-type="species" reg="forcipata">forcipata</tp:taxon-name-part></tp:taxon-name></italic>), 4) lobal septum ~ 1/5 of epigynal field width (~ 1/9 in <italic><tp:taxon-name><tp:taxon-name-part taxon-name-part-type="genus" reg="Sinopoda">S.</tp:taxon-name-part><tp:taxon-name-part taxon-name-part-type="species" reg="forcipata">forcipata</tp:taxon-name-part></tp:taxon-name></italic>), and 5) posteromedial portion of lateral lobes without humps (with pair of round humps pointing posteromedially in <italic><tp:taxon-name><tp:taxon-name-part taxon-name-part-type="genus" reg="Sinopoda">S.</tp:taxon-name-part><tp:taxon-name-part taxon-name-part-type="species" reg="forcipata">forcipata</tp:taxon-name-part></tp:taxon-name></italic>). Judging from diagnostic characteristics mentioned above, this species should be removed from a junior synonym of <italic><tp:taxon-name><tp:taxon-name-part taxon-name-part-type="genus" reg="Sinopoda">S.</tp:taxon-name-part><tp:taxon-name-part taxon-name-part-type="species" reg="forcipata">forcipata</tp:taxon-name-part></tp:taxon-name></italic> and revalidated as a good species.</p><p>Moreover, this species has been erroneously described as <italic><tp:taxon-name><tp:taxon-name-part taxon-name-part-type="genus" reg="Sinopoda">Sinopoda</tp:taxon-name-part><tp:taxon-name-part taxon-name-part-type="species" reg="stellatops">stellatops</tp:taxon-name-part></tp:taxon-name></italic> Jäger &amp; Ono, 2002 (<xref ref-type="bibr" rid="B5">Jäger and Ono 2002</xref>: 119–121, figs 42–64) in Korea (<xref ref-type="bibr" rid="B15">Paik 1968</xref>: 171, figs 3, 4, 22–29; <xref ref-type="bibr" rid="B6">Kim 2009</xref>: figs 2A–D, 3D–F) for many years. All former descriptions and records on <italic><tp:taxon-name><tp:taxon-name-part taxon-name-part-type="genus" reg="Sinopoda">S.</tp:taxon-name-part><tp:taxon-name-part taxon-name-part-type="species" reg="stellatops">stellatops</tp:taxon-name-part></tp:taxon-name></italic> from Korea were misidentifications of <italic><tp:taxon-name><tp:taxon-name-part taxon-name-part-type="genus" reg="Sinopoda">S.</tp:taxon-name-part><tp:taxon-name-part taxon-name-part-type="species" reg="jirisanensis">jirisanensis</tp:taxon-name-part></tp:taxon-name></italic> which can be easily distinguished from <italic><tp:taxon-name><tp:taxon-name-part taxon-name-part-type="genus" reg="Sinopoda">S.</tp:taxon-name-part><tp:taxon-name-part taxon-name-part-type="species" reg="stellatops">stellatops</tp:taxon-name-part></tp:taxon-name></italic> by the following characteristics: 1) embolus and embolic apophysis slightly curved (both convulsively bent in <italic><tp:taxon-name><tp:taxon-name-part taxon-name-part-type="genus" reg="Sinopoda">S.</tp:taxon-name-part><tp:taxon-name-part taxon-name-part-type="species" reg="stellatops">stellatops</tp:taxon-name-part></tp:taxon-name></italic>), 2) tegulum oval (droplet-shaped in <italic><tp:taxon-name><tp:taxon-name-part taxon-name-part-type="genus" reg="Sinopoda">S.</tp:taxon-name-part><tp:taxon-name-part taxon-name-part-type="species" reg="stellatops">stellatops</tp:taxon-name-part></tp:taxon-name></italic>), 3) <abbrev xmlns:xlink="http://www.w3.org/1999/xlink" xlink:title="dorsal retrolateral tibial apophysis" id="ABBRID0EQAAI" xlink:type="simple">dRTA</abbrev> ~ 3 × as long as <abbrev xmlns:xlink="http://www.w3.org/1999/xlink" xlink:title="ventral retrolateral tibial apophysis" id="ABBRID0EUAAI" xlink:type="simple">vRTA</abbrev>, slightly curved and arising distally from tibia (<abbrev xmlns:xlink="http://www.w3.org/1999/xlink" xlink:title="dorsal retrolateral tibial apophysis" id="ABBRID0EYAAI" xlink:type="simple">dRTA</abbrev> less than twice as long as <abbrev xmlns:xlink="http://www.w3.org/1999/xlink" xlink:title="ventral retrolateral tibial apophysis" id="ABBRID0E3AAI" xlink:type="simple">vRTA</abbrev>, strongly curved and arising medial tibia in <italic><tp:taxon-name><tp:taxon-name-part taxon-name-part-type="genus" reg="Sinopoda">S.</tp:taxon-name-part><tp:taxon-name-part taxon-name-part-type="species" reg="stellatops">stellatops</tp:taxon-name-part></tp:taxon-name></italic>), 4) <abbrev xmlns:xlink="http://www.w3.org/1999/xlink" xlink:title="ventral retrolateral tibial apophysis" id="ABBRID0ELBAI" xlink:type="simple">vRTA</abbrev> short and distally blunt, arising from distal tibia (<abbrev xmlns:xlink="http://www.w3.org/1999/xlink" xlink:title="ventral retrolateral tibial apophysis" id="ABBRID0EPBAI" xlink:type="simple">vRTA</abbrev> finger-like, arising from medial tibia in <italic><tp:taxon-name><tp:taxon-name-part taxon-name-part-type="genus" reg="Sinopoda">S.</tp:taxon-name-part><tp:taxon-name-part taxon-name-part-type="species" reg="stellatops">stellatops</tp:taxon-name-part></tp:taxon-name></italic>), 5) posteromedial field of epigyne distinctly concave with indentation along lateral lobes (slightly concave without indentation in <italic><tp:taxon-name><tp:taxon-name-part taxon-name-part-type="genus" reg="Sinopoda">S.</tp:taxon-name-part><tp:taxon-name-part taxon-name-part-type="species" reg="stellatops">stellatops</tp:taxon-name-part></tp:taxon-name></italic>), and 6) glandular appendage as long as posterior part of internal duct system (much longer than posterior part of internal duct system in <italic><tp:taxon-name><tp:taxon-name-part taxon-name-part-type="genus" reg="Sinopoda">S.</tp:taxon-name-part><tp:taxon-name-part taxon-name-part-type="species" reg="stellatops">stellatops</tp:taxon-name-part></tp:taxon-name></italic>).</p><p>The male of this species resembles <italic><tp:taxon-name><tp:taxon-name-part taxon-name-part-type="genus" reg="Sinopoda">Sinopoda</tp:taxon-name-part><tp:taxon-name-part taxon-name-part-type="species" reg="ogatai">ogatai</tp:taxon-name-part></tp:taxon-name></italic> Jäger &amp; Ono, 2002 (<xref ref-type="bibr" rid="B5">Jäger and Ono 2002</xref>: 118, figs 37–41) in having embolus without membranous flange and short RTA structures, but it can be distinguished from the latter by: 1) embolic apophysis with folded distal extension (without folded extension in <italic><tp:taxon-name><tp:taxon-name-part taxon-name-part-type="genus" reg="Sinopoda">S.</tp:taxon-name-part><tp:taxon-name-part taxon-name-part-type="species" reg="ogatai">ogatai</tp:taxon-name-part></tp:taxon-name></italic>), 2) prolateral margin of tegulum not strongly extended (strongly extended and covered proximal portion of embolus in <italic><tp:taxon-name><tp:taxon-name-part taxon-name-part-type="genus" reg="Sinopoda">S.</tp:taxon-name-part><tp:taxon-name-part taxon-name-part-type="species" reg="ogatai">ogatai</tp:taxon-name-part></tp:taxon-name></italic>), and 3) <abbrev xmlns:xlink="http://www.w3.org/1999/xlink" xlink:title="ventral retrolateral tibial apophysis" id="ABBRID0E2DAI" xlink:type="simple">vRTA</abbrev> triangular in ventral view (finger-like in ventral view in <italic><tp:taxon-name><tp:taxon-name-part taxon-name-part-type="genus" reg="Sinopoda">S.</tp:taxon-name-part><tp:taxon-name-part taxon-name-part-type="species" reg="ogatai">ogatai</tp:taxon-name-part></tp:taxon-name></italic>).</p></tp:treatment-sec><tp:treatment-sec><!--Section generated to contain objects referenced in tp:taxon-treatment.--><fig id="F14" position="float" orientation="portrait"><object-id xmlns:xlink="http://www.w3.org/1999/xlink" content-type="doi" xlink:type="simple">10.3897/zookeys.1114.85493.figure14</object-id><object-id xmlns:xlink="http://www.w3.org/1999/xlink" content-type="arpha" xlink:type="simple">682C8842-B8EF-5033-BB92-856604FBF5EA</object-id><label>Figure 14.</label><caption><p>Live statements of <italic><tp:taxon-name><tp:taxon-name-part taxon-name-part-type="genus" reg="Sinopoda">Sinopoda</tp:taxon-name-part><tp:taxon-name-part taxon-name-part-type="species" reg="jirisanensis">jirisanensis</tp:taxon-name-part></tp:taxon-name></italic> Kim &amp; Chae, 2013 <bold>A, B</bold> specimens from <abbrev xmlns:xlink="http://www.w3.org/1999/xlink" xlink:title="metatarsus" id="ABBRID0ER1AI" xlink:type="simple">Mt</abbrev>. Jirisan (<bold>A</bold> male, dorsal view <bold>B</bold> female, dorsal view) <bold>C</bold> female from <abbrev xmlns:xlink="http://www.w3.org/1999/xlink" xlink:title="metatarsus" id="ABBRID0E21AI" xlink:type="simple">Mt</abbrev>. Odaesan <bold>D</bold> female from <abbrev xmlns:xlink="http://www.w3.org/1999/xlink" xlink:title="metatarsus" id="ABBRID0EB2AI" xlink:type="simple">Mt</abbrev>. Sobaeksan <bold>E</bold> male from <abbrev xmlns:xlink="http://www.w3.org/1999/xlink" xlink:title="metatarsus" id="ABBRID0EH2AI" xlink:type="simple">Mt</abbrev>. Gakhwasan. Scale bars: 5.0 mm (<bold>A, B</bold>).</p></caption><graphic xmlns:xlink="http://www.w3.org/1999/xlink" xlink:href="zookeys-1114-077_article-85493__-g014.jpg" position="float" orientation="portrait" xlink:type="simple" id="oo_719116.jpg"><uri content-type="original_file" xlink:type="simple">https://binary.pensoft.net/fig/719116</uri></graphic></fig><fig id="F15" position="float" orientation="portrait"><object-id xmlns:xlink="http://www.w3.org/1999/xlink" content-type="doi" xlink:type="simple">10.3897/zookeys.1114.85493.figure15</object-id><object-id xmlns:xlink="http://www.w3.org/1999/xlink" content-type="arpha" xlink:type="simple">DFF509CE-7270-528E-8B23-183DE9013AF2</object-id><label>Figure 15.</label><caption><p>Distribution map of new and revalidated <italic><tp:taxon-name><tp:taxon-name-part taxon-name-part-type="genus" reg="Sinopoda">Sinopoda</tp:taxon-name-part></tp:taxon-name></italic> species and its comparable species in Korea, Japan, and China. A circle indicates the new species and reinstated species; a triangle indicates the other recorded species.</p></caption><graphic xmlns:xlink="http://www.w3.org/1999/xlink" xlink:href="zookeys-1114-077_article-85493__-g015.jpg" position="float" orientation="portrait" xlink:type="simple" id="oo_719117.jpg"><uri content-type="original_file" xlink:type="simple">https://binary.pensoft.net/fig/719117</uri></graphic></fig></tp:treatment-sec><ref-list><ref id="B8"><mixed-citation xmlns:xlink="http://www.w3.org/1999/xlink" xlink:type="simple"><person-group><name name-style="western"><surname>Kim</surname><given-names>ST</given-names></name><name name-style="western"><surname>Lee</surname><given-names>SY</given-names></name></person-group> (<year>2017</year>) <article-title><tp:taxon-name><tp:taxon-name-part taxon-name-part-type="phylum">Arthropoda</tp:taxon-name-part></tp:taxon-name>: <tp:taxon-name><tp:taxon-name-part taxon-name-part-type="class">Arachnida</tp:taxon-name-part></tp:taxon-name>: Aaraneae [sic]: <tp:taxon-name><tp:taxon-name-part taxon-name-part-type="family">Oecobiidae</tp:taxon-name-part></tp:taxon-name>, <tp:taxon-name><tp:taxon-name-part taxon-name-part-type="family">Cybaeidae</tp:taxon-name-part></tp:taxon-name>, <tp:taxon-name><tp:taxon-name-part taxon-name-part-type="family">Dictynidae</tp:taxon-name-part></tp:taxon-name>, <tp:taxon-name><tp:taxon-name-part taxon-name-part-type="family">Sparassidae</tp:taxon-name-part></tp:taxon-name>, <tp:taxon-name><tp:taxon-name-part taxon-name-part-type="family">Philodromidae</tp:taxon-name-part></tp:taxon-name>, Spiders II.</article-title><source>Invertebrate Fauna of Korea</source><volume>21</volume>(<issue>42</issue>): <fpage>1</fpage>–<lpage>122</lpage>.</mixed-citation></ref><ref id="B17"><mixed-citation xmlns:xlink="http://www.w3.org/1999/xlink" xlink:type="simple"><person-group><name name-style="western"><surname>Yoo</surname><given-names>JS</given-names></name><name name-style="western"><surname>Lee</surname><given-names>SY</given-names></name><name name-style="western"><surname>Im</surname><given-names>MS</given-names></name><name name-style="western"><surname>Kim</surname><given-names>ST</given-names></name></person-group> (<year>2015</year>) Bibliographic checklist of Korean spiders (<tp:taxon-name><tp:taxon-name-part taxon-name-part-type="class">Arachnida</tp:taxon-name-part></tp:taxon-name>: <tp:taxon-name><tp:taxon-name-part taxon-name-part-type="order">Araneae</tp:taxon-name-part></tp:taxon-name>) ver. 2015. Journal of Species Research 4(Special Issue): 1–112. <ext-link xlink:href="10.12651/JSR.2015.4(S).001" ext-link-type="doi" xlink:type="simple">https://doi.org/10.12651/JSR.2015.4(S).001</ext-link></mixed-citation></ref><ref id="B2"><mixed-citation xmlns:xlink="http://www.w3.org/1999/xlink" xlink:type="simple"><person-group><name name-style="western"><surname>Jäger</surname><given-names>P</given-names></name></person-group> (<year>1999</year>) <article-title><italic><tp:taxon-name><tp:taxon-name-part taxon-name-part-type="genus">Sinopoda</tp:taxon-name-part></tp:taxon-name></italic>, a new genus of <tp:taxon-name><tp:taxon-name-part taxon-name-part-type="subfamily">Heteropodinae</tp:taxon-name-part></tp:taxon-name> (<tp:taxon-name><tp:taxon-name-part taxon-name-part-type="order">Araneae</tp:taxon-name-part></tp:taxon-name>, <tp:taxon-name><tp:taxon-name-part taxon-name-part-type="family">Sparassidae</tp:taxon-name-part></tp:taxon-name>) from Asia.</article-title><source>The Journal of Arachnology</source><volume>27</volume>: <fpage>19</fpage>–<lpage>24</lpage>.</mixed-citation></ref><ref id="B3"><mixed-citation xmlns:xlink="http://www.w3.org/1999/xlink" xlink:type="simple"><person-group><name name-style="western"><surname>Jäger</surname><given-names>P</given-names></name><name name-style="western"><surname>Ono</surname><given-names>H</given-names></name></person-group> (<year>2000</year>) <article-title><tp:taxon-name><tp:taxon-name-part taxon-name-part-type="family">Sparassidae</tp:taxon-name-part></tp:taxon-name> of Japan. I. New species of <italic><tp:taxon-name><tp:taxon-name-part taxon-name-part-type="genus">Olios</tp:taxon-name-part></tp:taxon-name></italic>, <italic><tp:taxon-name><tp:taxon-name-part taxon-name-part-type="genus">Heteropoda</tp:taxon-name-part></tp:taxon-name></italic>, and <italic><tp:taxon-name><tp:taxon-name-part taxon-name-part-type="genus">Sinopoda</tp:taxon-name-part></tp:taxon-name></italic>, with notes on some known species (<tp:taxon-name><tp:taxon-name-part taxon-name-part-type="order">Araneae</tp:taxon-name-part></tp:taxon-name>: <tp:taxon-name><tp:taxon-name-part taxon-name-part-type="family">Sparassidae</tp:taxon-name-part></tp:taxon-name>: <tp:taxon-name><tp:taxon-name-part taxon-name-part-type="subfamily">Sparassinae</tp:taxon-name-part></tp:taxon-name> and <tp:taxon-name><tp:taxon-name-part taxon-name-part-type="subfamily">Heteropodinae</tp:taxon-name-part></tp:taxon-name>).</article-title><source>Acta Arachnologica</source><volume>49</volume>: <fpage>41</fpage>–<lpage>60</lpage>. <ext-link xlink:href="10.2476/asjaa.49.41" ext-link-type="doi" xlink:type="simple">https://doi.org/10.2476/asjaa.49.41</ext-link></mixed-citation></ref><ref id="B5"><mixed-citation xmlns:xlink="http://www.w3.org/1999/xlink" xlink:type="simple"><person-group><name name-style="western"><surname>Jäger</surname><given-names>P</given-names></name><name name-style="western"><surname>Ono</surname><given-names>H</given-names></name></person-group> (<year>2002</year>) <article-title><tp:taxon-name><tp:taxon-name-part taxon-name-part-type="family">Sparassidae</tp:taxon-name-part></tp:taxon-name> from Japan. II. First <italic><tp:taxon-name><tp:taxon-name-part taxon-name-part-type="genus">Pseudopoda</tp:taxon-name-part></tp:taxon-name></italic> species and new <italic><tp:taxon-name><tp:taxon-name-part taxon-name-part-type="genus">Sinopoda</tp:taxon-name-part></tp:taxon-name></italic> species (<tp:taxon-name><tp:taxon-name-part taxon-name-part-type="order">Araneae</tp:taxon-name-part></tp:taxon-name>: <tp:taxon-name><tp:taxon-name-part taxon-name-part-type="family">Sparassidae</tp:taxon-name-part></tp:taxon-name>).</article-title><source>Acta Arachnologica</source><volume>51</volume>(<issue>2</issue>): <fpage>109</fpage>–<lpage>124</lpage>. <ext-link xlink:href="10.2476/asjaa.51.109" ext-link-type="doi" xlink:type="simple">https://doi.org/10.2476/asjaa.51.109</ext-link></mixed-citation></ref><ref id="B15"><mixed-citation xmlns:xlink="http://www.w3.org/1999/xlink" xlink:type="simple"><person-group><name name-style="western"><surname>Paik</surname><given-names>K Y</given-names></name></person-group> (<year>1968</year>) <article-title>The <tp:taxon-name><tp:taxon-name-part taxon-name-part-type="family">Heteropodidae</tp:taxon-name-part></tp:taxon-name> (<tp:taxon-name><tp:taxon-name-part taxon-name-part-type="order">Araneae</tp:taxon-name-part></tp:taxon-name>) of Korea.</article-title><source>Theses collection of Kyungpook University</source><volume>12</volume>: <fpage>167</fpage>–<lpage>185</lpage>.</mixed-citation></ref><ref id="B6"><mixed-citation xmlns:xlink="http://www.w3.org/1999/xlink" xlink:type="simple"><person-group><name name-style="western"><surname>Kim</surname><given-names>BW</given-names></name></person-group> (<year>2009</year>) <article-title>A review of the genus <italic><tp:taxon-name><tp:taxon-name-part taxon-name-part-type="genus">Sinopoda</tp:taxon-name-part></tp:taxon-name></italic> (<tp:taxon-name><tp:taxon-name-part taxon-name-part-type="class">Arachnida</tp:taxon-name-part></tp:taxon-name>: <tp:taxon-name><tp:taxon-name-part taxon-name-part-type="order">Araneae</tp:taxon-name-part></tp:taxon-name>: <tp:taxon-name><tp:taxon-name-part taxon-name-part-type="family">Sparassidae</tp:taxon-name-part></tp:taxon-name>) in Korea.</article-title><source>Korean Journal of Environmental Biology</source><volume>27</volume>(<issue>3</issue>): <fpage>237</fpage>–<lpage>243</lpage>.</mixed-citation></ref></ref-list></tp:taxon-treatment>
