# Supplementary material for: ﻿Taxonomic study on Sinopoda Jäger, 1999 (Araneae, Sparassidae, Heteropodinae), with three new species from Korea
Source: Zookeys. 2022 Jul 25;1114:77–104. doi: 10.3897/zookeys.1114.85493 (PMC9848605; doi:10.3897/zookeys.1114.85493)
Supplement: XML Treatment for Sinopoda pantherina [file zookeys.1114.85493-treatment5.xml]

<!DOCTYPE tp:taxon-treatment
  PUBLIC "-//TaxonX//DTD Taxonomic Treatment Publishing DTD v0 20100105//EN" "tax-treatment-NSO.dtd">
<tp:taxon-treatment xmlns:tp="http://www.plazi.org/taxpub"><tp:treatment-meta><kwd-group><label>Taxon classification</label><kwd>
                <named-content content-type="kingdom">Animalia</named-content>
              </kwd><kwd>
                <named-content content-type="order">Araneae</named-content>
              </kwd><kwd>
                <named-content content-type="family">Sparassidae</named-content>
              </kwd></kwd-group><mixed-citation publication-type="journal"><person-group><name><surname>Chae</surname><given-names>Junho</given-names></name><name><surname>Lee</surname><given-names>Jun-Gi</given-names></name><name><surname>Kim</surname><given-names>Sam-Kyu</given-names></name></person-group><article-title>﻿Taxonomic study on <italic><tp:taxon-name><tp:taxon-name-part taxon-name-part-type="genus" reg="Sinopoda">Sinopoda</tp:taxon-name-part></tp:taxon-name></italic> Jäger, 1999 (<tp:taxon-name><tp:taxon-name-part taxon-name-part-type="order">Araneae</tp:taxon-name-part></tp:taxon-name>, <tp:taxon-name><tp:taxon-name-part taxon-name-part-type="family">Sparassidae</tp:taxon-name-part></tp:taxon-name>, <tp:taxon-name><tp:taxon-name-part taxon-name-part-type="subfamily">Heteropodinae</tp:taxon-name-part></tp:taxon-name>), with three new species from Korea</article-title><source>Zookeys</source><day>25</day><month>07</month><year>2022</year><volume>1114</volume><fpage>77</fpage><lpage>104</lpage><pub-id pub-id-type="doi">10.3897/zookeys.1114.85493</pub-id></mixed-citation></tp:treatment-meta><tp:nomenclature><label>﻿</label><tp:taxon-name>
              <object-id xmlns:xlink="http://www.w3.org/1999/xlink" content-type="arpha" xlink:type="simple">4BD78F2C-3640-55A9-9807-1583E55B6E21</object-id>
              <tp:taxon-name-part taxon-name-part-type="genus" reg="Sinopoda">Sinopoda</tp:taxon-name-part>
              <tp:taxon-name-part taxon-name-part-type="species" reg="pantherina">pantherina</tp:taxon-name-part>
              <object-id xmlns:xlink="http://www.w3.org/1999/xlink" content-type="zoobank" xlink:type="simple">https://zoobank.org/927F374F-4C25-4B86-83F0-915459FB171D</object-id>
            </tp:taxon-name><tp:taxon-status xmlns:xlink="http://www.w3.org/1999/xlink" xlink:type="simple">sp. nov.</tp:taxon-status><xref ref-type="fig" rid="F10">Figs 10</xref><xref ref-type="fig" rid="F11">, 11</xref><xref ref-type="fig" rid="F12">, 12</xref><xref ref-type="fig" rid="F13">, 13</xref></tp:nomenclature><tp:treatment-sec sec-type="type material" id="SECID0EDGAI"><title>Type material.</title><p><bold><italic>Holotype</italic></bold> ♂ <bold>Republic Of Korea</bold>: Gyeongsangnam-do, Geoje-si, Gohyeon-dong, rock piles above leaf litter, walls; <named-content xmlns:xlink="http://www.w3.org/1999/xlink" content-type="dwc:verbatimCoordinates" xlink:type="simple"><named-content content-type="geo-json" specific-use="{&#34;type&#34;:&#34;Point&#34;,&#34;coordinates&#34;:[128.612167,34.870000]}" id="NCID0ETGAI" xlink:type="simple">34°52.20'N, 128°36.73'E</named-content></named-content>; ca. 454 m; 14 Jul. 2016; J. Chae leg. <bold><italic>Paratype</italic></bold> 1 ♀ same data as holotype.</p></tp:treatment-sec><tp:treatment-sec sec-type="etymology" id="SECID0E2GAI"><title>Etymology.</title><p>The specific epithet <italic><tp:taxon-name><tp:taxon-name-part taxon-name-part-type="genus" reg="Sinopoda"/><tp:taxon-name-part taxon-name-part-type="species" reg="pantherina">pantherina</tp:taxon-name-part></tp:taxon-name></italic> is derived from the Latin adjective <italic>pantherinus</italic>, -<italic>a</italic>, -<italic>um</italic>, meaning leopard-like, originating from the coloration pattern of live specimens (Fig. <xref ref-type="fig" rid="F13">13D, E</xref>).</p></tp:treatment-sec><tp:treatment-sec sec-type="diagnosis" id="SECID0EVHAI"><title>Diagnosis.</title><p>This species can be distinguished from other congeners by the combination of following characteristics: Male―distal portion of cymbium distinctly bent ventrally; embolus with membranous flange extended prolaterally; embolic apophysis distally truncated with membranous flange slightly extended ventrally; spermophore strongly curved; <abbrev xmlns:xlink="http://www.w3.org/1999/xlink" xlink:title="ventral retrolateral tibial apophysis" id="ABBRID0E2HAI" xlink:type="simple">vRTA</abbrev> slightly curved inwardly and distally blunt in ventral view, thumb-shaped in retrolateral view. Female―epigyne with slightly elongated sclerotized epigynal bulges; lateral lobes with indistinct median furrow, posteromedially with deep and wide indentation; anterolateral margin of lateral lobes almost linear, posterior margin without humps; lobal septum narrow and triangular, without indentation; glandular appendages nearly linear, slightly longer than posterior part of vulva.</p></tp:treatment-sec><tp:treatment-sec sec-type="description" id="SECID0E6HAI"><title>Description.</title><p><bold>Male (<italic>holotype</italic>) Measurements</bold>: Total Length: 11.20, <abbrev xmlns:xlink="http://www.w3.org/1999/xlink" xlink:title="prosoma length" id="ABBRID0EKIAI" xlink:type="simple">PL</abbrev>: 5.32, <abbrev xmlns:xlink="http://www.w3.org/1999/xlink" xlink:title="prosoma width" id="ABBRID0EOIAI" xlink:type="simple">PW</abbrev>: 5.47, <abbrev xmlns:xlink="http://www.w3.org/1999/xlink" xlink:title="opisthosoma length" id="ABBRID0ESIAI" xlink:type="simple">OL</abbrev>: 5.88, <abbrev xmlns:xlink="http://www.w3.org/1999/xlink" xlink:title="opisthosoma width" id="ABBRID0EWIAI" xlink:type="simple">OW</abbrev>: 3.66, <abbrev xmlns:xlink="http://www.w3.org/1999/xlink" xlink:title="anterior width of prosoma" id="ABBRID0E1IAI" xlink:type="simple">AW</abbrev>: 2.87. <bold><italic>Eyes</italic></bold>: <abbrev xmlns:xlink="http://www.w3.org/1999/xlink" xlink:title="anterior median eyes" id="ABBRID0EBJAI" xlink:type="simple">AME</abbrev>: 0.25, <abbrev xmlns:xlink="http://www.w3.org/1999/xlink" xlink:title="anterior lateral eyes" id="ABBRID0EFJAI" xlink:type="simple">ALE</abbrev>: 0.37, <abbrev xmlns:xlink="http://www.w3.org/1999/xlink" xlink:title="posterior median eyes" id="ABBRID0EJJAI" xlink:type="simple">PME</abbrev>: 0.30, <abbrev xmlns:xlink="http://www.w3.org/1999/xlink" xlink:title="posterior lateral eyes" id="ABBRID0ENJAI" xlink:type="simple">PLE</abbrev>: 0.42, <abbrev xmlns:xlink="http://www.w3.org/1999/xlink" xlink:title="interval of AME and AME" id="ABBRID0ERJAI" xlink:type="simple">AME–AME</abbrev>: 0.17, <abbrev xmlns:xlink="http://www.w3.org/1999/xlink" xlink:title="interval of AME and ALE" id="ABBRID0EVJAI" xlink:type="simple">AME–ALE</abbrev>: 0.09, <abbrev xmlns:xlink="http://www.w3.org/1999/xlink" xlink:title="interval of PME and PME" id="ABBRID0EZJAI" xlink:type="simple">PME–PME</abbrev>: 0.25, <abbrev xmlns:xlink="http://www.w3.org/1999/xlink" xlink:title="interval of PME and PLE" id="ABBRID0E4JAI" xlink:type="simple">PME–PLE</abbrev>: 0.37, <abbrev xmlns:xlink="http://www.w3.org/1999/xlink" xlink:title="interval of AME and PME" id="ABBRID0EBKAI" xlink:type="simple">AME–PME</abbrev>: 0.40, <abbrev xmlns:xlink="http://www.w3.org/1999/xlink" xlink:title="interval of ALE and PLE" id="ABBRID0EFKAI" xlink:type="simple">ALE–PLE</abbrev>: 0.37, <abbrev xmlns:xlink="http://www.w3.org/1999/xlink" xlink:title="clypeus height at AME" id="ABBRID0EJKAI" xlink:type="simple">clypeus AME</abbrev>: 1.11, <abbrev xmlns:xlink="http://www.w3.org/1999/xlink" xlink:title="clypeus height at ALE" id="ABBRID0ENKAI" xlink:type="simple">clypeus ALE</abbrev>: 1.10. <bold><italic>Palp</italic></bold>: 5.76 (1.74, 1.08, 0.83, 2.11). <bold><italic>Legs</italic></bold>: I 30.84 (7.58, 2.24, 8.71, 9.19, 3.12), II 35.02 (9.33, 2.63, 9.79, 10.10, 3.17), III 27.11 (7.23, 2.85, 6.85, 7.30, 2.88), IV 29.35 (7.59, 2.59, 7.50, 8.95, 2.72). Leg formula: II-IV-I-III. <bold>Spination: <italic>Palp</italic></bold>: 131, 101, 2111, 1000. <bold><italic>Legs</italic></bold>: <abbrev xmlns:xlink="http://www.w3.org/1999/xlink" xlink:title="femur" id="ABBRID0E5KAI" xlink:type="simple">Fe</abbrev> I–II 323, III 302, IV 321, <abbrev xmlns:xlink="http://www.w3.org/1999/xlink" xlink:title="patella" id="ABBRID0ECLAI" xlink:type="simple">Pa</abbrev> I–III 101, IV 001, <abbrev xmlns:xlink="http://www.w3.org/1999/xlink" xlink:title="tibia" id="ABBRID0EGLAI" xlink:type="simple">Ti</abbrev> I 1328, II 1318, III 2126, IV 2226, <abbrev xmlns:xlink="http://www.w3.org/1999/xlink" xlink:title="metatarsus" id="ABBRID0EKLAI" xlink:type="simple">Mt</abbrev> I 1024, II 1216, III 1016, IV 2026. <bold><italic>Chelicerae</italic></bold>: furrow with three anterior and four posterior teeth.</p><p><bold><italic>Palp</italic></bold>: As per diagnosis (Figs <xref ref-type="fig" rid="F10">10A–C</xref>, <xref ref-type="fig" rid="F11">11A–C</xref>). Distal portion of cymbium distinctly bent ventrally. Embolus slender, arising from tegulum at 6:30–7-o’clock-position, shorter than embolic apophysis, distally curved with membranous flange extended prolaterally. Embolic apophysis wider than embolus, curved perpendicularly, distally truncated. Conductor arising from tegulum at 1:00–1:30-o’ clock-position. Tegulum slightly covered proximal portion of embolus. <abbrev xmlns:xlink="http://www.w3.org/1999/xlink" xlink:title="dorsal retrolateral tibial apophysis" id="ABBRID0EAMAI" xlink:type="simple">dRTA</abbrev> longer than <abbrev xmlns:xlink="http://www.w3.org/1999/xlink" xlink:title="ventral retrolateral tibial apophysis" id="ABBRID0EEMAI" xlink:type="simple">vRTA</abbrev>, curved nearly perpendicularly and distally tapered. <abbrev xmlns:xlink="http://www.w3.org/1999/xlink" xlink:title="ventral retrolateral tibial apophysis" id="ABBRID0EIMAI" xlink:type="simple">vRTA</abbrev> distinctly wider than <abbrev xmlns:xlink="http://www.w3.org/1999/xlink" xlink:title="dorsal retrolateral tibial apophysis" id="ABBRID0EMMAI" xlink:type="simple">dRTA</abbrev> in retrolateral view.</p><fig id="F10" position="float" orientation="portrait"><object-id xmlns:xlink="http://www.w3.org/1999/xlink" content-type="doi" xlink:type="simple">10.3897/zookeys.1114.85493.figure10</object-id><object-id xmlns:xlink="http://www.w3.org/1999/xlink" content-type="arpha" xlink:type="simple">DEC81243-86EB-547F-9EE5-93DB51BDF591</object-id><label>Figure 10.</label><caption><p><italic><tp:taxon-name><tp:taxon-name-part taxon-name-part-type="genus" reg="Sinopoda">Sinopoda</tp:taxon-name-part><tp:taxon-name-part taxon-name-part-type="species" reg="pantherina">pantherina</tp:taxon-name-part></tp:taxon-name></italic> sp. nov., male palp and female epigyne <bold>A–C</bold> male palp (<bold>A</bold> prolateral <bold>B</bold> ventral <bold>C</bold> retrolateral) <bold>D, E</bold> female copulatory organ (<bold>D</bold> ventral <bold>E</bold> dorsal). Scale bars: 2.0 mm (<bold>A–C</bold>); 0.5 mm (<bold>D, E</bold>).</p></caption><graphic xmlns:xlink="http://www.w3.org/1999/xlink" xlink:href="zookeys-1114-077_article-85493__-g010.jpg" position="float" orientation="portrait" xlink:type="simple" id="oo_719112.jpg"><uri content-type="original_file" xlink:type="simple">https://binary.pensoft.net/fig/719112</uri></graphic></fig><fig id="F11" position="float" orientation="portrait"><object-id xmlns:xlink="http://www.w3.org/1999/xlink" content-type="doi" xlink:type="simple">10.3897/zookeys.1114.85493.figure11</object-id><object-id xmlns:xlink="http://www.w3.org/1999/xlink" content-type="arpha" xlink:type="simple">4067DFA9-E61F-5203-96AD-0B10EF6DD2A3</object-id><label>Figure 11.</label><caption><p><italic><tp:taxon-name><tp:taxon-name-part taxon-name-part-type="genus" reg="Sinopoda">Sinopoda</tp:taxon-name-part><tp:taxon-name-part taxon-name-part-type="species" reg="pantherina">pantherina</tp:taxon-name-part></tp:taxon-name></italic> sp. nov., illustrations of male palp and female epigyne <bold>A–C</bold> male palp (<bold>A</bold> prolateral <bold>B</bold> ventral <bold>C</bold> retrolateral) <bold>D, E</bold> female copulatory organ (<bold>D</bold> ventral <bold>E</bold> dorsal). Abbreviations: <bold>C</bold> conductor <bold><abbrev xmlns:xlink="http://www.w3.org/1999/xlink" xlink:title="dorsal retrolateral tibial apophysis" id="ABBRID0E5OAI" xlink:type="simple">dRTA</abbrev></bold> dorsal branch of retrolateral tibial apophysis <bold>E</bold> embolus <bold><abbrev xmlns:xlink="http://www.w3.org/1999/xlink" xlink:title="embolic apophysis" id="ABBRID0EFPAI" xlink:type="simple">EA</abbrev></bold> embolic apophysis <bold><abbrev xmlns:xlink="http://www.w3.org/1999/xlink" xlink:title="epigynal pocket" id="ABBRID0EKPAI" xlink:type="simple">EP</abbrev></bold> epigynal pocket <bold><abbrev xmlns:xlink="http://www.w3.org/1999/xlink" xlink:title="fertilization duct" id="ABBRID0EPPAI" xlink:type="simple">FD</abbrev></bold> fertilization duct <bold><abbrev xmlns:xlink="http://www.w3.org/1999/xlink" xlink:title="glandular appendage" id="ABBRID0EUPAI" xlink:type="simple">GA</abbrev></bold> glandular appendage <bold><abbrev xmlns:xlink="http://www.w3.org/1999/xlink" xlink:title="lateral lobes" id="ABBRID0EZPAI" xlink:type="simple">LL</abbrev></bold> lateral lobes <bold><abbrev xmlns:xlink="http://www.w3.org/1999/xlink" xlink:title="lobal septum" id="ABBRID0E5PAI" xlink:type="simple">LS</abbrev></bold> lobal septum <bold><abbrev xmlns:xlink="http://www.w3.org/1999/xlink" xlink:title="membranous sac" id="ABBRID0EDQAI" xlink:type="simple">MS</abbrev></bold> membranous duct <bold><abbrev xmlns:xlink="http://www.w3.org/1999/xlink" xlink:title="spermophore" id="ABBRID0EIQAI" xlink:type="simple">SP</abbrev></bold> spermophore <bold><abbrev xmlns:xlink="http://www.w3.org/1999/xlink" xlink:title="slit sensillum" id="ABBRID0ENQAI" xlink:type="simple">SS</abbrev></bold> slit sensillum <bold><abbrev xmlns:xlink="http://www.w3.org/1999/xlink" xlink:title="subtegulum" id="ABBRID0ESQAI" xlink:type="simple">ST</abbrev></bold> subtegulum <bold><abbrev xmlns:xlink="http://www.w3.org/1999/xlink" xlink:title="tegulum" id="ABBRID0EXQAI" xlink:type="simple">TE</abbrev></bold> tegulum <bold><abbrev xmlns:xlink="http://www.w3.org/1999/xlink" xlink:title="ventral retrolateral tibial apophysis" id="ABBRID0E3QAI" xlink:type="simple">vRTA</abbrev></bold> ventral branch of retrolateral tibial apophysis. Scale bars: 2.0 mm (<bold>A–C</bold>); 0.5 mm (<bold>D, E</bold>).</p></caption><graphic xmlns:xlink="http://www.w3.org/1999/xlink" xlink:href="zookeys-1114-077_article-85493__-g011.jpg" position="float" orientation="portrait" xlink:type="simple" id="oo_719113.jpg"><uri content-type="original_file" xlink:type="simple">https://binary.pensoft.net/fig/719113</uri></graphic></fig><p><bold>Coloration in ethanol.</bold> (Fig. <xref ref-type="fig" rid="F12">12A, B</xref>): <bold><italic>Prosoma</italic></bold>: Carapace yellowish brown, covered with dark brown hairs making radial pattern, posterior margin with pale yellow horizontal band. Cervical groove and median groove reddish brown. Sternum pale yellow. <bold><italic>Opisthosoma</italic></bold>: dorsally covered with dark grey hairs, anterior portion with pair of irregular black spots laterally and longitudinal ivory stripe medially, ventrally brown medially, and laterally dark brown. <bold><italic>Chelicerae</italic></bold>: reddish brown with brown stripes. <bold><italic>Palp and legs</italic></bold>: yellowish brown.</p><fig id="F12" position="float" orientation="portrait"><object-id xmlns:xlink="http://www.w3.org/1999/xlink" content-type="doi" xlink:type="simple">10.3897/zookeys.1114.85493.figure12</object-id><object-id xmlns:xlink="http://www.w3.org/1999/xlink" content-type="arpha" xlink:type="simple">8F2331C6-CEB2-5C06-B521-3115DD3AA160</object-id><label>Figure 12.</label><caption><p><italic><tp:taxon-name><tp:taxon-name-part taxon-name-part-type="genus" reg="Sinopoda">Sinopoda</tp:taxon-name-part><tp:taxon-name-part taxon-name-part-type="species" reg="pantherina">pantherina</tp:taxon-name-part></tp:taxon-name></italic> sp. nov., habitus in ethanol <bold>A, B</bold> male holotype (<bold>A</bold> dorsal <bold>B</bold> ventral) <bold>C, D</bold> female paratype (<bold>C</bold> dorsal <bold>D</bold> ventral). Scale bars: 5.0 mm.</p></caption><graphic xmlns:xlink="http://www.w3.org/1999/xlink" xlink:href="zookeys-1114-077_article-85493__-g012.jpg" position="float" orientation="portrait" xlink:type="simple" id="oo_719114.jpg"><uri content-type="original_file" xlink:type="simple">https://binary.pensoft.net/fig/719114</uri></graphic></fig><p><bold>Female (<italic>paratype</italic>) Measurements</bold>: Total length: 15.18, <abbrev xmlns:xlink="http://www.w3.org/1999/xlink" xlink:title="prosoma length" id="ABBRID0EITAI" xlink:type="simple">PL</abbrev>: 7.64, <abbrev xmlns:xlink="http://www.w3.org/1999/xlink" xlink:title="prosoma width" id="ABBRID0EMTAI" xlink:type="simple">PW</abbrev>: 6.72, <abbrev xmlns:xlink="http://www.w3.org/1999/xlink" xlink:title="opisthosoma length" id="ABBRID0EQTAI" xlink:type="simple">OL</abbrev>: 7.54, <abbrev xmlns:xlink="http://www.w3.org/1999/xlink" xlink:title="opisthosoma width" id="ABBRID0EUTAI" xlink:type="simple">OW</abbrev>: 4.20, <abbrev xmlns:xlink="http://www.w3.org/1999/xlink" xlink:title="anterior width of prosoma" id="ABBRID0EYTAI" xlink:type="simple">AW</abbrev>: 3.98. <bold><italic>Eyes</italic></bold>: <abbrev xmlns:xlink="http://www.w3.org/1999/xlink" xlink:title="anterior median eyes" id="ABBRID0E6TAI" xlink:type="simple">AME</abbrev>: 0.27, <abbrev xmlns:xlink="http://www.w3.org/1999/xlink" xlink:title="anterior lateral eyes" id="ABBRID0EDUAI" xlink:type="simple">ALE</abbrev>: 0.49, <abbrev xmlns:xlink="http://www.w3.org/1999/xlink" xlink:title="posterior median eyes" id="ABBRID0EHUAI" xlink:type="simple">PME</abbrev>: 0.30, <abbrev xmlns:xlink="http://www.w3.org/1999/xlink" xlink:title="posterior lateral eyes" id="ABBRID0ELUAI" xlink:type="simple">PLE</abbrev>: 0.47, <abbrev xmlns:xlink="http://www.w3.org/1999/xlink" xlink:title="interval of AME and AME" id="ABBRID0EPUAI" xlink:type="simple">AME–AME</abbrev>: 0.27, <abbrev xmlns:xlink="http://www.w3.org/1999/xlink" xlink:title="interval of AME and ALE" id="ABBRID0ETUAI" xlink:type="simple">AME–ALE</abbrev>: 0.13, <abbrev xmlns:xlink="http://www.w3.org/1999/xlink" xlink:title="interval of PME and PME" id="ABBRID0EXUAI" xlink:type="simple">PME–PME</abbrev>: 0.45, <abbrev xmlns:xlink="http://www.w3.org/1999/xlink" xlink:title="interval of PME and PLE" id="ABBRID0E2UAI" xlink:type="simple">PME–PLE</abbrev>: 0.53, <abbrev xmlns:xlink="http://www.w3.org/1999/xlink" xlink:title="interval of AME and PME" id="ABBRID0E6UAI" xlink:type="simple">AME–PME</abbrev>: 0.43, <abbrev xmlns:xlink="http://www.w3.org/1999/xlink" xlink:title="interval of ALE and PLE" id="ABBRID0EDVAI" xlink:type="simple">ALE–PLE</abbrev>: 0.54, <abbrev xmlns:xlink="http://www.w3.org/1999/xlink" xlink:title="clypeus height at AME" id="ABBRID0EHVAI" xlink:type="simple">clypeus AME</abbrev>: 0.47, <abbrev xmlns:xlink="http://www.w3.org/1999/xlink" xlink:title="clypeus height at ALE" id="ABBRID0ELVAI" xlink:type="simple">clypeus ALE</abbrev>: 0.43. <bold><italic>Palp</italic></bold>: 9.52 (3.11, 1.37, 2.04, 3.00). <bold><italic>Legs</italic></bold>: I 26.38 (7.56, 3.13, 7.04, 6.61, 2.04), II 26.93 (7.96, 3.47, 7.56, 5.94, 2.00), III 24.40 (7.21, 2.89, 6.29, 5.71, 2.30), IV 26.92 (7.42, 3.02, 6.84, 7.21, 2.43). Leg formula: II-IV-I-III. <bold>Spination: <italic>Palp</italic></bold>: 131, 101, 2121, 1014. <bold><italic>Legs</italic></bold>: <abbrev xmlns:xlink="http://www.w3.org/1999/xlink" xlink:title="femur" id="ABBRID0E3VAI" xlink:type="simple">Fe</abbrev> I–II 323, III 332/322, IV 331, <abbrev xmlns:xlink="http://www.w3.org/1999/xlink" xlink:title="patella" id="ABBRID0EAWAI" xlink:type="simple">Pa</abbrev> I 001, II–III 101, IV 101/001, <abbrev xmlns:xlink="http://www.w3.org/1999/xlink" xlink:title="tibia" id="ABBRID0EEWAI" xlink:type="simple">Ti</abbrev> I 1018, II 1118, III–IV 2126, <abbrev xmlns:xlink="http://www.w3.org/1999/xlink" xlink:title="metatarsus" id="ABBRID0EIWAI" xlink:type="simple">Mt</abbrev> I 0004, II 1014, III–IV 2026. <bold><italic>Chelicerae</italic></bold>: furrow with three anterior and four posterior teeth.</p><p><bold><italic>Copulatory organ</italic></bold>: As per diagnosis (Figs <xref ref-type="fig" rid="F10">10D, E</xref>, <xref ref-type="fig" rid="F11">11D, E</xref>). Epigynal field wider than long, with slit sensilla, anteromedially with weakly elongated sclerotized epigynal bulges. Epigynal pockets running from laterally to anteromedially. Internal duct system long as wide, anteriorly slightly bulged, posterior part slightly shorter than anterior part. Glandular appendage distally rounded, pointing posterolaterally. Median part of vulva as long as posterior part. Fertilization ducts curved and pointing posterolaterally.</p><p><bold>Coloration in ethanol.</bold> (Fig. <xref ref-type="fig" rid="F12">12C, D</xref>): Generally same as male, but slightly darker.</p><p><bold>Coloration in live specimen.</bold> (Fig. <xref ref-type="fig" rid="F13">13D, E</xref>): <bold><italic>Prosoma</italic></bold>: Carapace covered with pale brown hairs, cephalic area with pair of dark brown marks and dark brown median longitudinal line, thoracic area with many dark brown marks, making radial pattern. <bold><italic>Opisthosoma</italic></bold>: reddish brown, anteromedially with pale brown longitudinal mark, medially with two pairs of black spots on muscle sigillae, posterior muscle sigillae with pair of small ivory marks anteriorly, posteriorly with two pairs of ivory chevrons, one large triangular mark. <bold><italic>Palp and legs</italic></bold>: reddish brown, distally darker, spines with ivory dots, and dark brown ring patterns.</p><fig id="F13" position="float" orientation="portrait"><object-id xmlns:xlink="http://www.w3.org/1999/xlink" content-type="doi" xlink:type="simple">10.3897/zookeys.1114.85493.figure13</object-id><object-id xmlns:xlink="http://www.w3.org/1999/xlink" content-type="arpha" xlink:type="simple">E86C9D6F-1580-5098-B6E5-606239262E34</object-id><label>Figure 13.</label><caption><p>Live statements of <italic><tp:taxon-name><tp:taxon-name-part taxon-name-part-type="genus" reg="Sinopoda">Sinopoda</tp:taxon-name-part></tp:taxon-name></italic> spp. <bold>A, B</bold><italic><tp:taxon-name><tp:taxon-name-part taxon-name-part-type="genus" reg="Sinopoda">Sinopoda</tp:taxon-name-part><tp:taxon-name-part taxon-name-part-type="species" reg="bogil">bogil</tp:taxon-name-part></tp:taxon-name></italic> sp. nov. (<bold>A</bold> male, dorsal view <bold>B</bold> female, dorsal view) <bold>C</bold><italic><tp:taxon-name><tp:taxon-name-part taxon-name-part-type="genus" reg="Sinopoda">Sinopoda</tp:taxon-name-part><tp:taxon-name-part taxon-name-part-type="species" reg="bigibba">bigibba</tp:taxon-name-part></tp:taxon-name></italic> sp. nov., dorsal view of paratype female from Taean-gun <bold>D, E</bold><italic><tp:taxon-name><tp:taxon-name-part taxon-name-part-type="genus" reg="Sinopoda">Sinopoda</tp:taxon-name-part><tp:taxon-name-part taxon-name-part-type="species" reg="pantherina">pantherina</tp:taxon-name-part></tp:taxon-name></italic> sp. nov., from Geoje-si (<bold>D</bold> dorsal view of juvenile female <bold>E</bold> dorsal view of adult female). Scale bars: 5.0 mm (<bold>A, B</bold>).</p></caption><graphic xmlns:xlink="http://www.w3.org/1999/xlink" xlink:href="zookeys-1114-077_article-85493__-g013.jpg" position="float" orientation="portrait" xlink:type="simple" id="oo_719115.jpg"><uri content-type="original_file" xlink:type="simple">https://binary.pensoft.net/fig/719115</uri></graphic></fig><fig id="F14" position="float" orientation="portrait"><object-id xmlns:xlink="http://www.w3.org/1999/xlink" content-type="doi" xlink:type="simple">10.3897/zookeys.1114.85493.figure14</object-id><object-id xmlns:xlink="http://www.w3.org/1999/xlink" content-type="arpha" xlink:type="simple">682C8842-B8EF-5033-BB92-856604FBF5EA</object-id><label>Figure 14.</label><caption><p>Live statements of <italic><tp:taxon-name><tp:taxon-name-part taxon-name-part-type="genus" reg="Sinopoda">Sinopoda</tp:taxon-name-part><tp:taxon-name-part taxon-name-part-type="species" reg="jirisanensis">jirisanensis</tp:taxon-name-part></tp:taxon-name></italic> Kim &amp; Chae, 2013 <bold>A, B</bold> specimens from <abbrev xmlns:xlink="http://www.w3.org/1999/xlink" xlink:title="metatarsus" id="ABBRID0ER1AI" xlink:type="simple">Mt</abbrev>. Jirisan (<bold>A</bold> male, dorsal view <bold>B</bold> female, dorsal view) <bold>C</bold> female from <abbrev xmlns:xlink="http://www.w3.org/1999/xlink" xlink:title="metatarsus" id="ABBRID0E21AI" xlink:type="simple">Mt</abbrev>. Odaesan <bold>D</bold> female from <abbrev xmlns:xlink="http://www.w3.org/1999/xlink" xlink:title="metatarsus" id="ABBRID0EB2AI" xlink:type="simple">Mt</abbrev>. Sobaeksan <bold>E</bold> male from <abbrev xmlns:xlink="http://www.w3.org/1999/xlink" xlink:title="metatarsus" id="ABBRID0EH2AI" xlink:type="simple">Mt</abbrev>. Gakhwasan. Scale bars: 5.0 mm (<bold>A, B</bold>).</p></caption><graphic xmlns:xlink="http://www.w3.org/1999/xlink" xlink:href="zookeys-1114-077_article-85493__-g014.jpg" position="float" orientation="portrait" xlink:type="simple" id="oo_719116.jpg"><uri content-type="original_file" xlink:type="simple">https://binary.pensoft.net/fig/719116</uri></graphic></fig></tp:treatment-sec><tp:treatment-sec sec-type="distribution" id="SECID0ES2AI"><title>Distribution.</title><p>Republic of Korea (known only from the type locality) (Fig. <xref ref-type="fig" rid="F15">15</xref>).</p><fig id="F15" position="float" orientation="portrait"><object-id xmlns:xlink="http://www.w3.org/1999/xlink" content-type="doi" xlink:type="simple">10.3897/zookeys.1114.85493.figure15</object-id><object-id xmlns:xlink="http://www.w3.org/1999/xlink" content-type="arpha" xlink:type="simple">DFF509CE-7270-528E-8B23-183DE9013AF2</object-id><label>Figure 15.</label><caption><p>Distribution map of new and revalidated <italic><tp:taxon-name><tp:taxon-name-part taxon-name-part-type="genus" reg="Sinopoda">Sinopoda</tp:taxon-name-part></tp:taxon-name></italic> species and its comparable species in Korea, Japan, and China. A circle indicates the new species and reinstated species; a triangle indicates the other recorded species.</p></caption><graphic xmlns:xlink="http://www.w3.org/1999/xlink" xlink:href="zookeys-1114-077_article-85493__-g015.jpg" position="float" orientation="portrait" xlink:type="simple" id="oo_719117.jpg"><uri content-type="original_file" xlink:type="simple">https://binary.pensoft.net/fig/719117</uri></graphic></fig></tp:treatment-sec><tp:treatment-sec sec-type="remarks" id="SECID0EQ3AI"><title>Remarks.</title><p>The male of <italic><tp:taxon-name><tp:taxon-name-part taxon-name-part-type="genus" reg="Sinopoda">Sinopoda</tp:taxon-name-part><tp:taxon-name-part taxon-name-part-type="species" reg="pantherina">pantherina</tp:taxon-name-part></tp:taxon-name></italic> sp. nov. is similar to <italic><tp:taxon-name><tp:taxon-name-part taxon-name-part-type="genus" reg="Sinopoda">Sinopoda</tp:taxon-name-part><tp:taxon-name-part taxon-name-part-type="species" reg="bigibba">bigibba</tp:taxon-name-part></tp:taxon-name></italic> sp. nov. (Figs <xref ref-type="fig" rid="F1">1A–C</xref>, <xref ref-type="fig" rid="F2">2A–C</xref>) in having broadened membranous structure and similar RTA but can be distinguished from the latter by: 1) embolic apophysis distally blunt and truncated (distally tapered in <italic><tp:taxon-name><tp:taxon-name-part taxon-name-part-type="genus" reg="Sinopoda">S.</tp:taxon-name-part><tp:taxon-name-part taxon-name-part-type="species" reg="bigibba">bigibba</tp:taxon-name-part></tp:taxon-name></italic>), 2) spermophore slightly curved in ventral view (distinctly curved in <italic><tp:taxon-name><tp:taxon-name-part taxon-name-part-type="genus" reg="Sinopoda">S.</tp:taxon-name-part><tp:taxon-name-part taxon-name-part-type="species" reg="bigibba">bigibba</tp:taxon-name-part></tp:taxon-name></italic>), and 3) <abbrev xmlns:xlink="http://www.w3.org/1999/xlink" xlink:title="ventral retrolateral tibial apophysis" id="ABBRID0EK5AI" xlink:type="simple">vRTA</abbrev> 1.5 × wider than <abbrev xmlns:xlink="http://www.w3.org/1999/xlink" xlink:title="dorsal retrolateral tibial apophysis" id="ABBRID0EO5AI" xlink:type="simple">dRTA</abbrev> in retrolateral view (~ 3 × wider than <abbrev xmlns:xlink="http://www.w3.org/1999/xlink" xlink:title="dorsal retrolateral tibial apophysis" id="ABBRID0ES5AI" xlink:type="simple">dRTA</abbrev> in retrolateral view in <italic><tp:taxon-name><tp:taxon-name-part taxon-name-part-type="genus" reg="Sinopoda">S.</tp:taxon-name-part><tp:taxon-name-part taxon-name-part-type="species" reg="bigibba">bigibba</tp:taxon-name-part></tp:taxon-name></italic>).</p><p>Female of <italic><tp:taxon-name><tp:taxon-name-part taxon-name-part-type="genus" reg="Sinopoda">Sinopoda</tp:taxon-name-part><tp:taxon-name-part taxon-name-part-type="species" reg="pantherina">pantherina</tp:taxon-name-part></tp:taxon-name></italic> sp. nov. is similar to <italic><tp:taxon-name><tp:taxon-name-part taxon-name-part-type="genus" reg="Sinopoda">Sinopoda</tp:taxon-name-part><tp:taxon-name-part taxon-name-part-type="species" reg="aureola">aureola</tp:taxon-name-part></tp:taxon-name></italic> Kim, Lee &amp; Lee, 2014 (<xref ref-type="bibr" rid="B11">Kim et al. 2014</xref>: 282, figs 3E, F, 4E, F) in having epigynal bulges and glandular appendages directed posterolaterally, however this species can be distinguished from <italic><tp:taxon-name><tp:taxon-name-part taxon-name-part-type="genus" reg="Sinopoda">S.</tp:taxon-name-part><tp:taxon-name-part taxon-name-part-type="species" reg="aureola">aureola</tp:taxon-name-part></tp:taxon-name></italic> by: 1) lobal septum without median indentation (with medial longitudinal indentation in <italic><tp:taxon-name><tp:taxon-name-part taxon-name-part-type="genus" reg="Sinopoda">S.</tp:taxon-name-part><tp:taxon-name-part taxon-name-part-type="species" reg="aureola">aureola</tp:taxon-name-part></tp:taxon-name></italic>), 2) glandular appendages linear, slightly longer than posterior part of internal ducts (posteriorly curved, distinctly longer than posterior part of internal ducts in <italic><tp:taxon-name><tp:taxon-name-part taxon-name-part-type="genus" reg="Sinopoda">S.</tp:taxon-name-part><tp:taxon-name-part taxon-name-part-type="species" reg="aureola">aureola</tp:taxon-name-part></tp:taxon-name></italic>), and 3) reddish brown coloration in live habitus (yellowish brown in <italic><tp:taxon-name><tp:taxon-name-part taxon-name-part-type="genus" reg="Sinopoda">S.</tp:taxon-name-part><tp:taxon-name-part taxon-name-part-type="species" reg="aureola">aureola</tp:taxon-name-part></tp:taxon-name></italic>).</p></tp:treatment-sec><tp:treatment-sec><!--Section generated to contain objects referenced in tp:taxon-treatment.--><fig id="F1" position="float" orientation="portrait"><object-id xmlns:xlink="http://www.w3.org/1999/xlink" content-type="doi" xlink:type="simple">10.3897/zookeys.1114.85493.figure1</object-id><object-id xmlns:xlink="http://www.w3.org/1999/xlink" content-type="arpha" xlink:type="simple">7762AD4A-4507-5875-8EDB-533165BE3954</object-id><label>Figure 1.</label><caption><p><italic><tp:taxon-name><tp:taxon-name-part taxon-name-part-type="genus" reg="Sinopoda">Sinopoda</tp:taxon-name-part><tp:taxon-name-part taxon-name-part-type="species" reg="bigibba">bigibba</tp:taxon-name-part></tp:taxon-name></italic> sp. nov., male palp and female epigyne <bold>A–C</bold> male palp (<bold>A</bold> prolateral <bold>B</bold> ventral <bold>C</bold> retrolateral) <bold>D, E</bold> female copulatory organ from Is. Gukhwado (<bold>D</bold> ventral <bold>E</bold> dorsal) <bold>F, G</bold> female copulatory organ from Is. Gureopdo (<bold>F</bold> ventral <bold>G</bold> dorsal). Scale bars: 2.0 mm (<bold>A–C</bold>); 0.5 mm (<bold>D–G</bold>).</p></caption><graphic xmlns:xlink="http://www.w3.org/1999/xlink" xlink:href="zookeys-1114-077_article-85493__-g001.jpg" position="float" orientation="portrait" xlink:type="simple" id="oo_719103.jpg"><uri content-type="original_file" xlink:type="simple">https://binary.pensoft.net/fig/719103</uri></graphic></fig><fig id="F2" position="float" orientation="portrait"><object-id xmlns:xlink="http://www.w3.org/1999/xlink" content-type="doi" xlink:type="simple">10.3897/zookeys.1114.85493.figure2</object-id><object-id xmlns:xlink="http://www.w3.org/1999/xlink" content-type="arpha" xlink:type="simple">11B59C67-5FDB-5A38-A9AF-2FB2B7213B79</object-id><label>Figure 2.</label><caption><p><italic><tp:taxon-name><tp:taxon-name-part taxon-name-part-type="genus" reg="Sinopoda">Sinopoda</tp:taxon-name-part><tp:taxon-name-part taxon-name-part-type="species" reg="bigibba">bigibba</tp:taxon-name-part></tp:taxon-name></italic> sp. nov., illustrations of male palp and female epigyne <bold>A–C</bold> male palp (<bold>A</bold> prolateral <bold>B</bold> ventral <bold>C</bold> retrolateral) <bold>D, E</bold> female copulatory organ from Is. Gukhwado (<bold>D</bold> ventral <bold>E</bold> dorsal). Abbreviations: <bold>C</bold> conductor <bold><abbrev xmlns:xlink="http://www.w3.org/1999/xlink" xlink:title="dorsal retrolateral tibial apophysis" id="ABBRID0ELPAE" xlink:type="simple">dRTA</abbrev></bold> dorsal branch of retrolateral tibial apophysis <bold>E</bold> embolus <bold><abbrev xmlns:xlink="http://www.w3.org/1999/xlink" xlink:title="embolic apophysis" id="ABBRID0ESPAE" xlink:type="simple">EA</abbrev></bold> embolic apophysis <bold><abbrev xmlns:xlink="http://www.w3.org/1999/xlink" xlink:title="fusion bubble" id="ABBRID0EXPAE" xlink:type="simple">FB</abbrev></bold> fusion bubble <bold><abbrev xmlns:xlink="http://www.w3.org/1999/xlink" xlink:title="fertilization duct" id="ABBRID0E3PAE" xlink:type="simple">FD</abbrev></bold> fertilization duct <bold><abbrev xmlns:xlink="http://www.w3.org/1999/xlink" xlink:title="glandular appendage" id="ABBRID0EBQAE" xlink:type="simple">GA</abbrev></bold> glandular appendage <bold><abbrev xmlns:xlink="http://www.w3.org/1999/xlink" xlink:title="lateral lobes" id="ABBRID0EGQAE" xlink:type="simple">LL</abbrev></bold> lateral lobes <bold><abbrev xmlns:xlink="http://www.w3.org/1999/xlink" xlink:title="lobal septum" id="ABBRID0ELQAE" xlink:type="simple">LS</abbrev></bold> lobal septum <bold><abbrev xmlns:xlink="http://www.w3.org/1999/xlink" xlink:title="membranous sac" id="ABBRID0EQQAE" xlink:type="simple">MS</abbrev></bold> membranous duct <bold><abbrev xmlns:xlink="http://www.w3.org/1999/xlink" xlink:title="spermophore" id="ABBRID0EVQAE" xlink:type="simple">SP</abbrev></bold> spermophore <bold><abbrev xmlns:xlink="http://www.w3.org/1999/xlink" xlink:title="subtegulum" id="ABBRID0E1QAE" xlink:type="simple">ST</abbrev></bold> subtegulum <bold><abbrev xmlns:xlink="http://www.w3.org/1999/xlink" xlink:title="tegulum" id="ABBRID0E6QAE" xlink:type="simple">TE</abbrev></bold> tegulum <bold><abbrev xmlns:xlink="http://www.w3.org/1999/xlink" xlink:title="ventral retrolateral tibial apophysis" id="ABBRID0EERAE" xlink:type="simple">vRTA</abbrev></bold> ventral branch of retrolateral tibial apophysis. Scale bars: 2.0 mm (<bold>A–C</bold>); 0.5 mm (<bold>D, E</bold>).</p></caption><graphic xmlns:xlink="http://www.w3.org/1999/xlink" xlink:href="zookeys-1114-077_article-85493__-g002.jpg" position="float" orientation="portrait" xlink:type="simple" id="oo_719104.jpg"><uri content-type="original_file" xlink:type="simple">https://binary.pensoft.net/fig/719104</uri></graphic></fig></tp:treatment-sec><ref-list><ref id="B11"><mixed-citation xmlns:xlink="http://www.w3.org/1999/xlink" xlink:type="simple"><person-group><name name-style="western"><surname>Kim</surname><given-names>JP</given-names></name><name name-style="western"><surname>Lee</surname><given-names>JG</given-names></name><name name-style="western"><surname>Lee</surname><given-names>JH</given-names></name></person-group> (<year>2014</year>) <article-title>A new species of the genus <italic><tp:taxon-name><tp:taxon-name-part taxon-name-part-type="genus">Sinopoda</tp:taxon-name-part></tp:taxon-name></italic> Jäger, 1999 (<tp:taxon-name><tp:taxon-name-part taxon-name-part-type="order">Araneae</tp:taxon-name-part></tp:taxon-name>: <tp:taxon-name><tp:taxon-name-part taxon-name-part-type="family">Sparassidae</tp:taxon-name-part></tp:taxon-name>) from Korea.</article-title><source>Korean Arachnology</source><volume>30</volume>(<issue>1</issue>): <fpage>11</fpage>–<lpage>32</lpage>.</mixed-citation></ref></ref-list></tp:taxon-treatment>
